# Supplementary material for: Spatial analyses implicate high stromal tumour-infiltrating CD8+ lymphocytes as a negative predictive marker for chemotherapy in estrogen receptor-positive breast cancer
Source: Nat Commun. 2026 Jun 23;17:4863. doi: 10.1038/s41467-026-73432-2 (PMC13291258; doi:10.1038/s41467-026-73432-2)
Supplement: Supplementary file 4 — Source Data [file 41467_2026_73432_MOESM4_ESM.xlsx]

## Sheet: Fig2B_TME
subject_number	oncotypeDX_cat	phenotype	density_per_um2
1230-004-177	intermediate	core_mean_sTIL_CD4_density	6.623353248100713
1230-004-177	intermediate	core_mean_sTIL_CD4FOXP3_density	0
1230-004-177	intermediate	core_mean_sTIL_CD8_density	34.77260455252874
1230-004-177	intermediate	core_mean_sTIL_CD68_density	637.4977501296936
1230-004-177	intermediate	core_mean_sTIL_CD20_density	1.6558383120251783
1230-004-180	low	core_mean_sTIL_CD4_density	222.02918753804605
1230-004-180	low	core_mean_sTIL_CD4FOXP3_density	0
1230-004-180	low	core_mean_sTIL_CD8_density	83.27191008462613
1230-004-180	low	core_mean_sTIL_CD68_density	641.3769723960502
1230-004-180	low	core_mean_sTIL_CD20_density	1.8093095991053496
1230-004-185	high	core_mean_sTIL_CD4_density	45.56448706513251
1230-004-185	high	core_mean_sTIL_CD4FOXP3_density	1.1643311348432845
1230-004-185	high	core_mean_sTIL_CD8_density	30.183091158277726
1230-004-185	high	core_mean_sTIL_CD68_density	292.104
1230-004-185	high	core_mean_sTIL_CD20_density	0
1230-004-486	high	core_mean_sTIL_CD4_density	153.8897568267483
1230-004-486	high	core_mean_sTIL_CD4FOXP3_density	1.6592184351114514
1230-004-486	high	core_mean_sTIL_CD8_density	50.2259
1230-004-486	high	core_mean_sTIL_CD68_density	231.95164989853393
1230-004-486	high	core_mean_sTIL_CD20_density	0.748251
1230-006-119	high	core_mean_sTIL_CD4_density	609.7868397853774
1230-006-119	high	core_mean_sTIL_CD4FOXP3_density	95.4173
1230-006-119	high	core_mean_sTIL_CD8_density	24.74038093176929
1230-006-119	high	core_mean_sTIL_CD68_density	286.5579015346325
1230-006-119	high	core_mean_sTIL_CD20_density	24.873404409397263
1230-006-120	high	core_mean_sTIL_CD4_density	3446.303344446342
1230-006-120	high	core_mean_sTIL_CD4FOXP3_density	167.95969586476096
1230-006-120	high	core_mean_sTIL_CD8_density	157.1076075628494
1230-006-120	high	core_mean_sTIL_CD68_density	745.3092062900724
1230-006-120	high	core_mean_sTIL_CD20_density	55.551031997055006
1230-006-217	high	core_mean_sTIL_CD4_density	66.03657542509913
1230-006-217	high	core_mean_sTIL_CD4FOXP3_density	0
1230-006-217	high	core_mean_sTIL_CD8_density	29.674487222103913
1230-006-217	high	core_mean_sTIL_CD68_density	148.06579355203718
1230-006-217	high	core_mean_sTIL_CD20_density	7.105154383899661
1230-006-251	intermediate	core_mean_sTIL_CD4_density	68.43341818964184
1230-006-251	intermediate	core_mean_sTIL_CD4FOXP3_density	0
1230-006-251	intermediate	core_mean_sTIL_CD8_density	12.728328075603445
1230-006-251	intermediate	core_mean_sTIL_CD68_density	135.10310568736523
1230-006-251	intermediate	core_mean_sTIL_CD20_density	104.29008544923275
1230-007-560	high	core_mean_sTIL_CD4_density	21.447028488971057
1230-007-560	high	core_mean_sTIL_CD4FOXP3_density	0
1230-007-560	high	core_mean_sTIL_CD8_density	0
1230-007-560	high	core_mean_sTIL_CD68_density	2.523179822231889
1230-007-560	high	core_mean_sTIL_CD20_density	0
1230-008-030	intermediate	core_mean_sTIL_CD4_density	39.57391812447023
1230-008-030	intermediate	core_mean_sTIL_CD4FOXP3_density	0
1230-008-030	intermediate	core_mean_sTIL_CD8_density	36.6092
1230-008-030	intermediate	core_mean_sTIL_CD68_density	217.40296892952873
1230-008-030	intermediate	core_mean_sTIL_CD20_density	0.8995006391022742
1230-008-052	intermediate	core_mean_sTIL_CD4_density	69.75867002771216
1230-008-052	intermediate	core_mean_sTIL_CD4FOXP3_density	35.637390971646404
1230-008-052	intermediate	core_mean_sTIL_CD8_density	31.726415915237816
1230-008-052	intermediate	core_mean_sTIL_CD68_density	424.22201797048524
1230-008-052	intermediate	core_mean_sTIL_CD20_density	7.184589422483809
1230-009-583	low	core_mean_sTIL_CD4_density	190.38390905597453
1230-009-583	low	core_mean_sTIL_CD4FOXP3_density	27.567105449688317
1230-009-583	low	core_mean_sTIL_CD8_density	22.02284557049437
1230-009-583	low	core_mean_sTIL_CD68_density	350.7465888332884
1230-009-583	low	core_mean_sTIL_CD20_density	2.2426726358631934
1230-009-588	high	core_mean_sTIL_CD4_density	133.47984574992307
1230-009-588	high	core_mean_sTIL_CD4FOXP3_density	18.98434938865649
1230-009-588	high	core_mean_sTIL_CD8_density	22.867511763608952
1230-009-588	high	core_mean_sTIL_CD68_density	361.53143635402074
1230-009-588	high	core_mean_sTIL_CD20_density	1.0788893610827994
1230-009-597	high	core_mean_sTIL_CD4_density	629.7143768010527
1230-009-597	high	core_mean_sTIL_CD4FOXP3_density	252.48975419322275
1230-009-597	high	core_mean_sTIL_CD8_density	419.8250245012409
1230-009-597	high	core_mean_sTIL_CD68_density	744.9355009130936
1230-009-597	high	core_mean_sTIL_CD20_density	166.87826939981437
1230-009-600	low	core_mean_sTIL_CD4_density	1.718584237179748
1230-009-600	low	core_mean_sTIL_CD4FOXP3_density	0
1230-009-600	low	core_mean_sTIL_CD8_density	13.450403384834978
1230-009-600	low	core_mean_sTIL_CD68_density	262.0554028080227
1230-009-600	low	core_mean_sTIL_CD20_density	0
1230-010-226	intermediate	core_mean_sTIL_CD4_density	1.9068833843375927
1230-010-226	intermediate	core_mean_sTIL_CD4FOXP3_density	0
1230-010-226	intermediate	core_mean_sTIL_CD8_density	104.78799803399245
1230-010-226	intermediate	core_mean_sTIL_CD68_density	172.07906127236708
1230-010-226	intermediate	core_mean_sTIL_CD20_density	11.006770998625989
1230-010-239	intermediate	core_mean_sTIL_CD4_density	402.1717387436821
1230-010-239	intermediate	core_mean_sTIL_CD4FOXP3_density	0.5534219295431901
1230-010-239	intermediate	core_mean_sTIL_CD8_density	19.090118315689775
1230-010-239	intermediate	core_mean_sTIL_CD68_density	229.08605368316623
1230-010-239	intermediate	core_mean_sTIL_CD20_density	0
1230-010-423	intermediate	core_mean_sTIL_CD4_density	913.7036434851376
1230-010-423	intermediate	core_mean_sTIL_CD4FOXP3_density	7.977263796242389
1230-010-423	intermediate	core_mean_sTIL_CD8_density	84.75134445467765
1230-010-423	intermediate	core_mean_sTIL_CD68_density	528.9354548230207
1230-010-423	intermediate	core_mean_sTIL_CD20_density	3.525420126200452
1230-010-428	intermediate	core_mean_sTIL_CD4_density	418.4334826441883
1230-010-428	intermediate	core_mean_sTIL_CD4FOXP3_density	13.030119660860205
1230-010-428	intermediate	core_mean_sTIL_CD8_density	101.44652362303037
1230-010-428	intermediate	core_mean_sTIL_CD68_density	483.37764008427774
1230-010-428	intermediate	core_mean_sTIL_CD20_density	1.9530696116944024
1230-010-437	high	core_mean_sTIL_CD4_density	373.85984945031953
1230-010-437	high	core_mean_sTIL_CD4FOXP3_density	4.230115820570496
1230-010-437	high	core_mean_sTIL_CD8_density	97.86574418561885
1230-010-437	high	core_mean_sTIL_CD68_density	370.88905486826917
1230-010-437	high	core_mean_sTIL_CD20_density	279.0842602045777
1230-010-459	low	core_mean_sTIL_CD4_density	15.145428262795082
1230-010-459	low	core_mean_sTIL_CD4FOXP3_density	0
1230-010-459	low	core_mean_sTIL_CD8_density	8.388508990893797
1230-010-459	low	core_mean_sTIL_CD68_density	778.9184508667461
1230-010-459	low	core_mean_sTIL_CD20_density	15.367875836416465
1230-010-469	low	core_mean_sTIL_CD4_density	3.209372107770651
1230-010-469	low	core_mean_sTIL_CD4FOXP3_density	0
1230-010-469	low	core_mean_sTIL_CD8_density	0.885114
1230-010-469	low	core_mean_sTIL_CD68_density	18.076626685432416
1230-010-469	low	core_mean_sTIL_CD20_density	0.442557
1230-011-015	intermediate	core_mean_sTIL_CD4_density	106.10124916046932
1230-011-015	intermediate	core_mean_sTIL_CD4FOXP3_density	3.227573934971031
1230-011-015	intermediate	core_mean_sTIL_CD8_density	258.95462760362284
1230-011-015	intermediate	core_mean_sTIL_CD68_density	372.89803411465647
1230-011-015	intermediate	core_mean_sTIL_CD20_density	6.920986761015164
1230-012-259	high	core_mean_sTIL_CD4_density	27.508295107483274
1230-012-259	high	core_mean_sTIL_CD4FOXP3_density	0.6298588492617394
1230-012-259	high	core_mean_sTIL_CD8_density	2.3930552978812862
1230-012-259	high	core_mean_sTIL_CD68_density	162.71019536911058
1230-012-259	high	core_mean_sTIL_CD20_density	1.889576547785218
1230-012-267	high	core_mean_sTIL_CD4_density	0
1230-012-267	high	core_mean_sTIL_CD4FOXP3_density	0.5683100431353005
1230-012-267	high	core_mean_sTIL_CD8_density	4.290581724685406
1230-012-267	high	core_mean_sTIL_CD68_density	118.30677707985416
1230-012-267	high	core_mean_sTIL_CD20_density	0
1230-012-273	intermediate	core_mean_sTIL_CD4_density	19.02573556891162
1230-012-273	intermediate	core_mean_sTIL_CD4FOXP3_density	1.3589811120651158
1230-012-273	intermediate	core_mean_sTIL_CD8_density	32.61554668956278
1230-012-273	intermediate	core_mean_sTIL_CD68_density	145.4109789909674
1230-012-273	intermediate	core_mean_sTIL_CD20_density	4.076943336195347
1230-012-273	intermediate	core_mean_sTIL_CD4_density	19.02573556891162
1230-012-273	intermediate	core_mean_sTIL_CD4FOXP3_density	1.3589811120651158
1230-012-273	intermediate	core_mean_sTIL_CD8_density	32.61554668956278
1230-012-273	intermediate	core_mean_sTIL_CD68_density	145.4109789909674
1230-012-273	intermediate	core_mean_sTIL_CD20_density	4.076943336195347
1230-012-285	low	core_mean_sTIL_CD4_density	100.69502879082485
1230-012-285	low	core_mean_sTIL_CD4FOXP3_density	0
1230-012-285	low	core_mean_sTIL_CD8_density	100.06827914255311
1230-012-285	low	core_mean_sTIL_CD68_density	371.3124112367651
1230-012-285	low	core_mean_sTIL_CD20_density	18.671716749130983
1230-012-346	intermediate	core_mean_sTIL_CD4_density	477.92580153099453
1230-012-346	intermediate	core_mean_sTIL_CD4FOXP3_density	7.37248
1230-012-346	intermediate	core_mean_sTIL_CD8_density	6.664570647266198
1230-012-346	intermediate	core_mean_sTIL_CD68_density	321.3049333968924
1230-012-346	intermediate	core_mean_sTIL_CD20_density	0
1230-012-353	high	core_mean_sTIL_CD4_density	81.42892028590575
1230-012-353	high	core_mean_sTIL_CD4FOXP3_density	0
1230-012-353	high	core_mean_sTIL_CD8_density	0
1230-012-353	high	core_mean_sTIL_CD68_density	302.30172676151085
1230-012-353	high	core_mean_sTIL_CD20_density	0
1230-012-354	intermediate	core_mean_sTIL_CD4_density	241.3530057569831
1230-012-354	intermediate	core_mean_sTIL_CD4FOXP3_density	4.28161
1230-012-354	intermediate	core_mean_sTIL_CD8_density	66.54043642920877
1230-012-354	intermediate	core_mean_sTIL_CD68_density	341.4521805879898
1230-012-354	intermediate	core_mean_sTIL_CD20_density	0.82239
1230-012-360	low	core_mean_sTIL_CD4_density	135.64396433938327
1230-012-360	low	core_mean_sTIL_CD4FOXP3_density	0
1230-012-360	low	core_mean_sTIL_CD8_density	2.8938893874650042
1230-012-360	low	core_mean_sTIL_CD68_density	383.14203196794534
1230-012-360	low	core_mean_sTIL_CD20_density	0
1230-012-361	intermediate	core_mean_sTIL_CD4_density	32.30339876778052
1230-012-361	intermediate	core_mean_sTIL_CD4FOXP3_density	0.8174104015664295
1230-012-361	intermediate	core_mean_sTIL_CD8_density	16.11103679906659
1230-012-361	intermediate	core_mean_sTIL_CD68_density	315.0844908969588
1230-012-361	intermediate	core_mean_sTIL_CD20_density	0.40816834658553913
1230-012-369	low	core_mean_sTIL_CD4_density	24.476382108148098
1230-012-369	low	core_mean_sTIL_CD4FOXP3_density	0
1230-012-369	low	core_mean_sTIL_CD8_density	20.77729839472084
1230-012-369	low	core_mean_sTIL_CD68_density	296.216
1230-012-369	low	core_mean_sTIL_CD20_density	0
1230-012-410	intermediate	core_mean_sTIL_CD4_density	95.27332889544363
1230-012-410	intermediate	core_mean_sTIL_CD4FOXP3_density	27.13550713950363
1230-012-410	intermediate	core_mean_sTIL_CD8_density	46.80748473132115
1230-012-410	intermediate	core_mean_sTIL_CD68_density	318.4482423586601
1230-012-410	intermediate	core_mean_sTIL_CD20_density	2.973479208655383
1230-026-100	intermediate	core_mean_sTIL_CD4_density	135.70627252753312
1230-026-100	intermediate	core_mean_sTIL_CD4FOXP3_density	19.22755228057974
1230-026-100	intermediate	core_mean_sTIL_CD8_density	34.03445370510035
1230-026-100	intermediate	core_mean_sTIL_CD68_density	546.9766740851854
1230-026-100	intermediate	core_mean_sTIL_CD20_density	0
1230-031-138	intermediate	core_mean_sTIL_CD4_density	1188.9559747662115
1230-031-138	intermediate	core_mean_sTIL_CD4FOXP3_density	2.0477290898587626
1230-031-138	intermediate	core_mean_sTIL_CD8_density	867.7140711352064
1230-031-138	intermediate	core_mean_sTIL_CD68_density	53.123382611401325
1230-031-138	intermediate	core_mean_sTIL_CD20_density	214.7279497232493
1230-032-101	intermediate	core_mean_sTIL_CD4_density	591.9636835153042
1230-032-101	intermediate	core_mean_sTIL_CD4FOXP3_density	0
1230-032-101	intermediate	core_mean_sTIL_CD8_density	40.05107183141486
1230-032-101	intermediate	core_mean_sTIL_CD68_density	0
1230-032-101	intermediate	core_mean_sTIL_CD20_density	1.4533224901587638
1230-032-107	low	core_mean_sTIL_CD4_density	151.28488561601395
1230-032-107	low	core_mean_sTIL_CD4FOXP3_density	0
1230-032-107	low	core_mean_sTIL_CD8_density	8.562561065256304
1230-032-107	low	core_mean_sTIL_CD68_density	184.66826640566043
1230-032-107	low	core_mean_sTIL_CD20_density	1.130498021684987
1230-032-112	high	core_mean_sTIL_CD4_density	5.42934
1230-032-112	high	core_mean_sTIL_CD4FOXP3_density	0
1230-032-112	high	core_mean_sTIL_CD8_density	0.5238154803398432
1230-032-112	high	core_mean_sTIL_CD68_density	260.08170907807386
1230-032-112	high	core_mean_sTIL_CD20_density	0
1230-036-064	intermediate	core_mean_sTIL_CD4_density	259.75727849179276
1230-036-064	intermediate	core_mean_sTIL_CD4FOXP3_density	6.292845528427651
1230-036-064	intermediate	core_mean_sTIL_CD8_density	74.39856973028886
1230-036-064	intermediate	core_mean_sTIL_CD68_density	582.1098146114757
1230-036-064	intermediate	core_mean_sTIL_CD20_density	12.085880033625369
1230-036-069	low	core_mean_sTIL_CD4_density	1420.0246497837613
1230-036-069	low	core_mean_sTIL_CD4FOXP3_density	15.521664898798873
1230-036-069	low	core_mean_sTIL_CD8_density	72.23903825976579
1230-036-069	low	core_mean_sTIL_CD68_density	795.8476473896623
1230-036-069	low	core_mean_sTIL_CD20_density	6.402115873687789
1230-012-269	low	core_mean_sTIL_CD4_density	0.39362350392070655
1230-012-269	low	core_mean_sTIL_CD4FOXP3_density	0
1230-012-269	low	core_mean_sTIL_CD8_density	0
1230-012-269	low	core_mean_sTIL_CD68_density	9.168312720179003
1230-012-269	low	core_mean_sTIL_CD20_density	0.36244798237168996
1230-012-348	low	core_mean_sTIL_CD4_density	114.42618565544025
1230-012-348	low	core_mean_sTIL_CD4FOXP3_density	0
1230-012-348	low	core_mean_sTIL_CD8_density	6.365702633014004
1230-012-348	low	core_mean_sTIL_CD68_density	314.176
1230-012-348	low	core_mean_sTIL_CD20_density	0
1230-012-375	intermediate	core_mean_sTIL_CD4_density	102.16227798156181
1230-012-375	intermediate	core_mean_sTIL_CD4FOXP3_density	5.977393642565544
1230-012-375	intermediate	core_mean_sTIL_CD8_density	217.09341446306217
1230-012-375	intermediate	core_mean_sTIL_CD68_density	495.8549131765026
1230-012-375	intermediate	core_mean_sTIL_CD20_density	1.9110918387025002
1230-011-007	high	core_mean_sTIL_CD4_density	198.3262972969018
1230-011-007	high	core_mean_sTIL_CD4FOXP3_density	2.796437003684865
1230-011-007	high	core_mean_sTIL_CD8_density	26.696633942255538
1230-011-007	high	core_mean_sTIL_CD68_density	515.3147156340113
1230-011-007	high	core_mean_sTIL_CD20_density	0.6991092509212162
1230-011-020	high	core_mean_sTIL_CD4_density	376.77200526356785
1230-011-020	high	core_mean_sTIL_CD4FOXP3_density	31.545645392334816
1230-011-020	high	core_mean_sTIL_CD8_density	9.418200871967604
1230-011-020	high	core_mean_sTIL_CD68_density	183.4540705826156
1230-011-020	high	core_mean_sTIL_CD20_density	8.256194674465469
1230-031-136	low	core_mean_sTIL_CD4_density	84.92891042887351
1230-031-136	low	core_mean_sTIL_CD4FOXP3_density	0
1230-031-136	low	core_mean_sTIL_CD8_density	3.8729243350233253
1230-031-136	low	core_mean_sTIL_CD68_density	18.361765321751072
1230-031-136	low	core_mean_sTIL_CD20_density	1.8952272870276239
1230-011-022	high	core_mean_sTIL_CD4_density	37.60763545751359
1230-011-022	high	core_mean_sTIL_CD4FOXP3_density	0
1230-011-022	high	core_mean_sTIL_CD8_density	7.513777820619344
1230-011-022	high	core_mean_sTIL_CD68_density	210.6997755336101
1230-011-022	high	core_mean_sTIL_CD20_density	5.398326302913045
1230-008-040	high	core_mean_sTIL_CD4_density	103.61506181912809
1230-008-040	high	core_mean_sTIL_CD4FOXP3_density	16.481013327884767
1230-008-040	high	core_mean_sTIL_CD8_density	15.336305900609531
1230-008-040	high	core_mean_sTIL_CD68_density	378.0379176157064
1230-008-040	high	core_mean_sTIL_CD20_density	0
1230-008-042	high	core_mean_sTIL_CD4_density	4.1914085715077585
1230-008-042	high	core_mean_sTIL_CD4FOXP3_density	0.4278027464850763
1230-008-042	high	core_mean_sTIL_CD8_density	3.8063811427500025
1230-008-042	high	core_mean_sTIL_CD68_density	92.6737
1230-008-042	high	core_mean_sTIL_CD20_density	0
1230-008-044	intermediate	core_mean_sTIL_CD4_density	85.82180725330167
1230-008-044	intermediate	core_mean_sTIL_CD4FOXP3_density	20.660212390241398
1230-008-044	intermediate	core_mean_sTIL_CD8_density	39.85062151346345
1230-008-044	intermediate	core_mean_sTIL_CD68_density	341.1949812873899
1230-008-044	intermediate	core_mean_sTIL_CD20_density	4.89191
1230-008-045	low	core_mean_sTIL_CD4_density	82.18638226015166
1230-008-045	low	core_mean_sTIL_CD4FOXP3_density	3.9756448814049223
1230-008-045	low	core_mean_sTIL_CD8_density	3.1779594464543113
1230-008-045	low	core_mean_sTIL_CD68_density	238.01937294214542
1230-008-045	low	core_mean_sTIL_CD20_density	0
1230-008-049	high	core_mean_sTIL_CD4_density	91.84160827947389
1230-008-049	high	core_mean_sTIL_CD4FOXP3_density	5.123854081657196
1230-008-049	high	core_mean_sTIL_CD8_density	252.0169149958284
1230-008-049	high	core_mean_sTIL_CD68_density	323.3434970995253
1230-008-049	high	core_mean_sTIL_CD20_density	10.131970328059785
1230-012-263	high	core_mean_sTIL_CD4_density	108.73945041026896
1230-012-263	high	core_mean_sTIL_CD4FOXP3_density	21.904988016182557
1230-012-263	high	core_mean_sTIL_CD8_density	83.5972
1230-012-263	high	core_mean_sTIL_CD68_density	309.83397159959225
1230-012-263	high	core_mean_sTIL_CD20_density	9.836703247303284
1230-031-137	high	core_mean_sTIL_CD4_density	1740.360547631282
1230-031-137	high	core_mean_sTIL_CD4FOXP3_density	79.1851
1230-031-137	high	core_mean_sTIL_CD8_density	368.95894711401826
1230-031-137	high	core_mean_sTIL_CD68_density	106.37245101781069
1230-031-137	high	core_mean_sTIL_CD20_density	352.9159940628838
1230-031-146	high	core_mean_sTIL_CD4_density	2747.9759289274316
1230-031-146	high	core_mean_sTIL_CD4FOXP3_density	37.489
1230-031-146	high	core_mean_sTIL_CD8_density	495.327
1230-031-146	high	core_mean_sTIL_CD68_density	325.3159297732766
1230-031-146	high	core_mean_sTIL_CD20_density	1656.8302071412445
1230-004-483	high	core_mean_sTIL_CD4_density	0
1230-004-483	high	core_mean_sTIL_CD4FOXP3_density	0
1230-004-483	high	core_mean_sTIL_CD8_density	0
1230-004-483	high	core_mean_sTIL_CD68_density	165.71287628508935
1230-004-483	high	core_mean_sTIL_CD20_density	0
1230-004-500	high	core_mean_sTIL_CD4_density	54.489908850246486
1230-004-500	high	core_mean_sTIL_CD4FOXP3_density	0.6657543834350457
1230-004-500	high	core_mean_sTIL_CD8_density	15.773433640044548
1230-004-500	high	core_mean_sTIL_CD68_density	192.51077812572743
1230-004-500	high	core_mean_sTIL_CD20_density	29.812050123580626
1230-010-229	high	core_mean_sTIL_CD4_density	28.547707653492854
1230-010-229	high	core_mean_sTIL_CD4FOXP3_density	8.064512559450685
1230-010-229	high	core_mean_sTIL_CD8_density	25.327194202963536
1230-010-229	high	core_mean_sTIL_CD68_density	268.0241833897633
1230-010-229	high	core_mean_sTIL_CD20_density	3.696341623970561
1230-010-230	high	core_mean_sTIL_CD4_density	8.401672985468077
1230-010-230	high	core_mean_sTIL_CD4FOXP3_density	0
1230-010-230	high	core_mean_sTIL_CD8_density	12.848761470520518
1230-010-230	high	core_mean_sTIL_CD68_density	119.66247430601761
1230-010-230	high	core_mean_sTIL_CD20_density	0.6196674901427943
1230-010-434	high	core_mean_sTIL_CD4_density	96.78821000305896
1230-010-434	high	core_mean_sTIL_CD4FOXP3_density	6.02485
1230-010-434	high	core_mean_sTIL_CD8_density	23.334405363260892
1230-010-434	high	core_mean_sTIL_CD68_density	123.5516123641747
1230-010-434	high	core_mean_sTIL_CD20_density	1.5218090454300581
1230-010-453	high	core_mean_sTIL_CD4_density	186.09670711008266
1230-010-453	high	core_mean_sTIL_CD4FOXP3_density	0
1230-010-453	high	core_mean_sTIL_CD8_density	14.842806143976208
1230-010-453	high	core_mean_sTIL_CD68_density	534.2714748582841
1230-010-453	high	core_mean_sTIL_CD20_density	264.0013991421741
1230-010-455	high	core_mean_sTIL_CD4_density	20.45811674852083
1230-010-455	high	core_mean_sTIL_CD4FOXP3_density	1.95803
1230-010-455	high	core_mean_sTIL_CD8_density	3.8178622639861555
1230-010-455	high	core_mean_sTIL_CD68_density	170.28768944076793
1230-010-455	high	core_mean_sTIL_CD20_density	0
1230-010-464	high	core_mean_sTIL_CD4_density	2.5125538341405615
1230-010-464	high	core_mean_sTIL_CD4FOXP3_density	0
1230-010-464	high	core_mean_sTIL_CD8_density	0
1230-010-464	high	core_mean_sTIL_CD68_density	19.385072994944743
1230-010-464	high	core_mean_sTIL_CD20_density	0
1230-007-508	intermediate	core_mean_sTIL_CD4_density	519.6035699940714
1230-007-508	intermediate	core_mean_sTIL_CD4FOXP3_density	10.07240507025312
1230-007-508	intermediate	core_mean_sTIL_CD8_density	31.085874060724816
1230-007-508	intermediate	core_mean_sTIL_CD68_density	174.64369515044237
1230-007-508	intermediate	core_mean_sTIL_CD20_density	0
1230-007-517	low	core_mean_sTIL_CD4_density	1380.246311168016
1230-007-517	low	core_mean_sTIL_CD4FOXP3_density	81.3738
1230-007-517	low	core_mean_sTIL_CD8_density	250.89661415973185
1230-007-517	low	core_mean_sTIL_CD68_density	342.75458226731564
1230-007-517	low	core_mean_sTIL_CD20_density	6.215483984898038
1230-031-174	high	core_mean_sTIL_CD4_density	112.68548196044634
1230-031-174	high	core_mean_sTIL_CD4FOXP3_density	0
1230-031-174	high	core_mean_sTIL_CD8_density	78.217
1230-031-174	high	core_mean_sTIL_CD68_density	0
1230-031-174	high	core_mean_sTIL_CD20_density	2.6514231049516783
1230-031-142	high	core_mean_sTIL_CD4_density	471.1223261858398
1230-031-142	high	core_mean_sTIL_CD4FOXP3_density	10.721036948091257
1230-031-142	high	core_mean_sTIL_CD8_density	169.30479390705742
1230-031-142	high	core_mean_sTIL_CD68_density	138.5379004938497
1230-031-142	high	core_mean_sTIL_CD20_density	21.949914444836224
1230-012-297	low	core_mean_sTIL_CD4_density	92.72019131954322
1230-012-297	low	core_mean_sTIL_CD4FOXP3_density	0
1230-012-297	low	core_mean_sTIL_CD8_density	3.590165365482554
1230-012-297	low	core_mean_sTIL_CD68_density	13.828939371267174
1230-012-297	low	core_mean_sTIL_CD20_density	107.04910866255486
1230-006-172	low	core_mean_sTIL_CD4_density	43.21367959365952
1230-006-172	low	core_mean_sTIL_CD4FOXP3_density	1.1850021907822519
1230-006-172	low	core_mean_sTIL_CD8_density	1.5634447980308055
1230-006-172	low	core_mean_sTIL_CD68_density	87.16529205677197
1230-006-172	low	core_mean_sTIL_CD20_density	0.37844260724855344
1230-004-178	high	core_mean_sTIL_CD4_density	789.4470501041036
1230-004-178	high	core_mean_sTIL_CD4FOXP3_density	0.9414635119678267
1230-004-178	high	core_mean_sTIL_CD8_density	216.63709117109406
1230-004-178	high	core_mean_sTIL_CD68_density	722.7805242873105
1230-004-178	high	core_mean_sTIL_CD20_density	194.08224298334864
1230-004-188	high	core_mean_sTIL_CD4_density	117.59740270842423
1230-004-188	high	core_mean_sTIL_CD4FOXP3_density	10.458309301888837
1230-004-188	high	core_mean_sTIL_CD8_density	178.3505492155212
1230-004-188	high	core_mean_sTIL_CD68_density	438.7113926883187
1230-004-188	high	core_mean_sTIL_CD20_density	3.949014407443319
1230-032-113	low	core_mean_sTIL_CD4_density	56.38963582811345
1230-032-113	low	core_mean_sTIL_CD4FOXP3_density	2.49838
1230-032-113	low	core_mean_sTIL_CD8_density	2.49838
1230-032-113	low	core_mean_sTIL_CD68_density	336.2771872924098
1230-032-113	low	core_mean_sTIL_CD20_density	0
1230-006-166	low	core_mean_sTIL_CD4_density	1289.5408430503667
1230-006-166	low	core_mean_sTIL_CD4FOXP3_density	199.81403859028586
1230-006-166	low	core_mean_sTIL_CD8_density	155.77161243854118
1230-006-166	low	core_mean_sTIL_CD68_density	432.79115556890184
1230-006-166	low	core_mean_sTIL_CD20_density	2.188731349478182
1230-011-008	low	core_mean_sTIL_CD4_density	57.62446468811589
1230-011-008	low	core_mean_sTIL_CD4FOXP3_density	0
1230-011-008	low	core_mean_sTIL_CD8_density	17.37726948125381
1230-011-008	low	core_mean_sTIL_CD68_density	416.7281030624307
1230-011-008	low	core_mean_sTIL_CD20_density	0
1230-011-018	low	core_mean_sTIL_CD4_density	155.41275004957586
1230-011-018	low	core_mean_sTIL_CD4FOXP3_density	0
1230-011-018	low	core_mean_sTIL_CD8_density	16.176659727386664
1230-011-018	low	core_mean_sTIL_CD68_density	103.40520711975087
1230-011-018	low	core_mean_sTIL_CD20_density	0
1230-011-021	high	core_mean_sTIL_CD4_density	91.79333210409334
1230-011-021	high	core_mean_sTIL_CD4FOXP3_density	0
1230-011-021	high	core_mean_sTIL_CD8_density	1.1208920148325396
1230-011-021	high	core_mean_sTIL_CD68_density	47.52740047819027
1230-011-021	high	core_mean_sTIL_CD20_density	1.1208920148325396
1230-011-023	high	core_mean_sTIL_CD4_density	410.2868634958789
1230-011-023	high	core_mean_sTIL_CD4FOXP3_density	0
1230-011-023	high	core_mean_sTIL_CD8_density	118.59662076629226
1230-011-023	high	core_mean_sTIL_CD68_density	577.5419859305028
1230-011-023	high	core_mean_sTIL_CD20_density	21.86494587458044
1230-004-181	low	core_mean_sTIL_CD4_density	35.23772567825222
1230-004-181	low	core_mean_sTIL_CD4FOXP3_density	0
1230-004-181	low	core_mean_sTIL_CD8_density	21.14263540695133
1230-004-181	low	core_mean_sTIL_CD68_density	623.0029899914992
1230-004-181	low	core_mean_sTIL_CD20_density	125.4463034145779
1230-004-492	high	core_mean_sTIL_CD4_density	1617.670490348216
1230-004-492	high	core_mean_sTIL_CD4FOXP3_density	118.5041290152584
1230-004-492	high	core_mean_sTIL_CD8_density	801.1711551189902
1230-004-492	high	core_mean_sTIL_CD68_density	848.0484514311956
1230-004-492	high	core_mean_sTIL_CD20_density	86.53877562903082
1230-036-062	intermediate	core_mean_sTIL_CD4_density	567.8344147050807
1230-036-062	intermediate	core_mean_sTIL_CD4FOXP3_density	29.185500427148447
1230-036-062	intermediate	core_mean_sTIL_CD8_density	66.19777821536083
1230-036-062	intermediate	core_mean_sTIL_CD68_density	364.67831321278857
1230-036-062	intermediate	core_mean_sTIL_CD20_density	1.2556114678241437
1230-012-390	low	core_mean_sTIL_CD4_density	127.14615176147427
1230-012-390	low	core_mean_sTIL_CD4FOXP3_density	0
1230-012-390	low	core_mean_sTIL_CD8_density	10.943656486119755
1230-012-390	low	core_mean_sTIL_CD68_density	226.32817945095854
1230-012-390	low	core_mean_sTIL_CD20_density	0
1230-011-019	low	core_mean_sTIL_CD4_density	15.314581197604932
1230-011-019	low	core_mean_sTIL_CD4FOXP3_density	0
1230-011-019	low	core_mean_sTIL_CD8_density	0
1230-011-019	low	core_mean_sTIL_CD68_density	136.58291402109106
1230-011-019	low	core_mean_sTIL_CD20_density	0
1230-011-017	intermediate	core_mean_sTIL_CD4_density	64.55812093477412
1230-011-017	intermediate	core_mean_sTIL_CD4FOXP3_density	0.4553103967078508
1230-011-017	intermediate	core_mean_sTIL_CD8_density	11.924281741051246
1230-011-017	intermediate	core_mean_sTIL_CD68_density	56.14753489386312
1230-011-017	intermediate	core_mean_sTIL_CD20_density	0.406385
1230-011-016	low	core_mean_sTIL_CD4_density	195.01213711336155
1230-011-016	low	core_mean_sTIL_CD4FOXP3_density	4.9018931337523775
1230-011-016	low	core_mean_sTIL_CD8_density	16.800511626903287
1230-011-016	low	core_mean_sTIL_CD68_density	173.48389692242796
1230-011-016	low	core_mean_sTIL_CD20_density	0
1230-011-011	low	core_mean_sTIL_CD4_density	171.20482024126682
1230-011-011	low	core_mean_sTIL_CD4FOXP3_density	1.4161752420562128
1230-011-011	low	core_mean_sTIL_CD8_density	21.242628630843193
1230-011-011	low	core_mean_sTIL_CD68_density	251.61884674238377
1230-011-011	low	core_mean_sTIL_CD20_density	0
1230-011-010	intermediate	core_mean_sTIL_CD4_density	57.190756983954664
1230-011-010	intermediate	core_mean_sTIL_CD4FOXP3_density	0
1230-011-010	intermediate	core_mean_sTIL_CD8_density	8.276324028691958
1230-011-010	intermediate	core_mean_sTIL_CD68_density	342.0375391661644
1230-011-010	intermediate	core_mean_sTIL_CD20_density	0
1230-011-009	low	core_mean_sTIL_CD4_density	63.583653320711406
1230-011-009	low	core_mean_sTIL_CD4FOXP3_density	0.752683
1230-011-009	low	core_mean_sTIL_CD8_density	5.499643851596446
1230-011-009	low	core_mean_sTIL_CD68_density	180.2528133480717
1230-011-009	low	core_mean_sTIL_CD20_density	0
1230-011-005	intermediate	core_mean_sTIL_CD4_density	209.5927990195253
1230-011-005	intermediate	core_mean_sTIL_CD4FOXP3_density	2.1280988717955096
1230-011-005	intermediate	core_mean_sTIL_CD8_density	32.28451749469487
1230-011-005	intermediate	core_mean_sTIL_CD68_density	259.39146551986477
1230-011-005	intermediate	core_mean_sTIL_CD20_density	1.08593
1230-011-004	intermediate	core_mean_sTIL_CD4_density	44.54213228234305
1230-011-004	intermediate	core_mean_sTIL_CD4FOXP3_density	0
1230-011-004	intermediate	core_mean_sTIL_CD8_density	13.582898589659084
1230-011-004	intermediate	core_mean_sTIL_CD68_density	54.74460328637286
1230-011-004	intermediate	core_mean_sTIL_CD20_density	11.73208325880452
1230-011-003	intermediate	core_mean_sTIL_CD4_density	8.987968883150387
1230-011-003	intermediate	core_mean_sTIL_CD4FOXP3_density	0
1230-011-003	intermediate	core_mean_sTIL_CD8_density	2.8375016564451507
1230-011-003	intermediate	core_mean_sTIL_CD68_density	447.31936636122083
1230-011-003	intermediate	core_mean_sTIL_CD20_density	2.211817097324044
1230-011-001	low	core_mean_sTIL_CD4_density	45.846
1230-011-001	low	core_mean_sTIL_CD4FOXP3_density	0
1230-011-001	low	core_mean_sTIL_CD8_density	0
1230-011-001	low	core_mean_sTIL_CD68_density	282.5392151103252
1230-011-001	low	core_mean_sTIL_CD20_density	1.0661857173974536
1230-009-570	intermediate	core_mean_sTIL_CD4_density	0
1230-009-570	intermediate	core_mean_sTIL_CD4FOXP3_density	0
1230-009-570	intermediate	core_mean_sTIL_CD8_density	0
1230-009-570	intermediate	core_mean_sTIL_CD68_density	0
1230-009-570	intermediate	core_mean_sTIL_CD20_density	12.599088682717401
1230-009-568	intermediate	core_mean_sTIL_CD4_density	28.355382958851486
1230-009-568	intermediate	core_mean_sTIL_CD4FOXP3_density	0.37667452070709795
1230-009-568	intermediate	core_mean_sTIL_CD8_density	23.794851406139934
1230-009-568	intermediate	core_mean_sTIL_CD68_density	201.12259238093492
1230-009-568	intermediate	core_mean_sTIL_CD20_density	1.1520925368610833
1230-009-569	low	core_mean_sTIL_CD4_density	16.188128284836104
1230-009-569	low	core_mean_sTIL_CD4FOXP3_density	0.9016550419287627
1230-009-569	low	core_mean_sTIL_CD8_density	1.3483163159049816
1230-009-569	low	core_mean_sTIL_CD68_density	141.15988187195214
1230-009-569	low	core_mean_sTIL_CD20_density	0
1230-009-571	intermediate	core_mean_sTIL_CD4_density	0
1230-009-571	intermediate	core_mean_sTIL_CD4FOXP3_density	0
1230-009-571	intermediate	core_mean_sTIL_CD8_density	0
1230-009-571	intermediate	core_mean_sTIL_CD68_density	8.223983450011948
1230-009-571	intermediate	core_mean_sTIL_CD20_density	0.5639280066949532
1230-009-572	intermediate	core_mean_sTIL_CD4_density	0
1230-009-572	intermediate	core_mean_sTIL_CD4FOXP3_density	0
1230-009-572	intermediate	core_mean_sTIL_CD8_density	0
1230-009-572	intermediate	core_mean_sTIL_CD68_density	85.72471263851685
1230-009-572	intermediate	core_mean_sTIL_CD20_density	0
1230-009-573	low	core_mean_sTIL_CD4_density	1.7407078840949155
1230-009-573	low	core_mean_sTIL_CD4FOXP3_density	0
1230-009-573	low	core_mean_sTIL_CD8_density	15.205079315310957
1230-009-573	low	core_mean_sTIL_CD68_density	196.25474770367813
1230-009-573	low	core_mean_sTIL_CD20_density	0
1230-009-575	low	core_mean_sTIL_CD4_density	45.20568106748696
1230-009-575	low	core_mean_sTIL_CD4FOXP3_density	16.51746039004331
1230-009-575	low	core_mean_sTIL_CD8_density	32.165580759558026
1230-009-575	low	core_mean_sTIL_CD68_density	556.3776131383011
1230-009-575	low	core_mean_sTIL_CD20_density	0
1230-009-576	high	core_mean_sTIL_CD4_density	56.7216
1230-009-576	high	core_mean_sTIL_CD4FOXP3_density	20.206615492880836
1230-009-576	high	core_mean_sTIL_CD8_density	50.29918033981243
1230-009-576	high	core_mean_sTIL_CD68_density	382.21034250493085
1230-009-576	high	core_mean_sTIL_CD20_density	1.1994381346811127
1230-009-577	high	core_mean_sTIL_CD4_density	177.22165087732324
1230-009-577	high	core_mean_sTIL_CD4FOXP3_density	12.01258588966672
1230-009-577	high	core_mean_sTIL_CD8_density	5.6898014921038085
1230-009-577	high	core_mean_sTIL_CD68_density	281.4509515862677
1230-009-577	high	core_mean_sTIL_CD20_density	0.5671852157501662
1230-009-584	intermediate	core_mean_sTIL_CD4_density	209.89059233908978
1230-009-584	intermediate	core_mean_sTIL_CD4FOXP3_density	23.58965884827859
1230-009-584	intermediate	core_mean_sTIL_CD8_density	24.13014930387149
1230-009-584	intermediate	core_mean_sTIL_CD68_density	531.3815936910205
1230-009-584	intermediate	core_mean_sTIL_CD20_density	14.273384356316898
1230-009-585	intermediate	core_mean_sTIL_CD4_density	21.229692863159464
1230-009-585	intermediate	core_mean_sTIL_CD4FOXP3_density	2.6459541376769313
1230-009-585	intermediate	core_mean_sTIL_CD8_density	9.23906
1230-009-585	intermediate	core_mean_sTIL_CD68_density	457.16071802776844
1230-009-585	intermediate	core_mean_sTIL_CD20_density	0
1230-009-587	low	core_mean_sTIL_CD4_density	484.14332951602535
1230-009-587	low	core_mean_sTIL_CD4FOXP3_density	58.260479424648324
1230-009-587	low	core_mean_sTIL_CD8_density	94.0593
1230-009-587	low	core_mean_sTIL_CD68_density	462.9886930217836
1230-009-587	low	core_mean_sTIL_CD20_density	1.080847734818764
1230-009-590	intermediate	core_mean_sTIL_CD4_density	438.242
1230-009-590	intermediate	core_mean_sTIL_CD4FOXP3_density	36.19636270499445
1230-009-590	intermediate	core_mean_sTIL_CD8_density	22.78995662269181
1230-009-590	intermediate	core_mean_sTIL_CD68_density	655.5040809550446
1230-009-590	intermediate	core_mean_sTIL_CD20_density	0
1230-009-591	intermediate	core_mean_sTIL_CD4_density	341.29431083676445
1230-009-591	intermediate	core_mean_sTIL_CD4FOXP3_density	29.840527256757674
1230-009-591	intermediate	core_mean_sTIL_CD8_density	87.77218319415717
1230-009-591	intermediate	core_mean_sTIL_CD68_density	931.1307215029959
1230-009-591	intermediate	core_mean_sTIL_CD20_density	0.8773788482384646
1230-009-592	low	core_mean_sTIL_CD4_density	50.52173929691209
1230-009-592	low	core_mean_sTIL_CD4FOXP3_density	3.3450222199086665
1230-009-592	low	core_mean_sTIL_CD8_density	77.86320316580836
1230-009-592	low	core_mean_sTIL_CD68_density	490.701
1230-009-592	low	core_mean_sTIL_CD20_density	0.3507903077620178
1230-009-593	low	core_mean_sTIL_CD4_density	42.21161307996831
1230-009-593	low	core_mean_sTIL_CD4FOXP3_density	29.056188111112146
1230-009-593	low	core_mean_sTIL_CD8_density	45.637021982713115
1230-009-593	low	core_mean_sTIL_CD68_density	375.2220369569268
1230-009-593	low	core_mean_sTIL_CD20_density	0.4412564548097351
1230-009-595	intermediate	core_mean_sTIL_CD4_density	106.15858356668286
1230-009-595	intermediate	core_mean_sTIL_CD4FOXP3_density	38.66977104526792
1230-009-595	intermediate	core_mean_sTIL_CD8_density	90.29348165361098
1230-009-595	intermediate	core_mean_sTIL_CD68_density	717.471
1230-009-595	intermediate	core_mean_sTIL_CD20_density	0.6835966906674047
1230-009-596	intermediate	core_mean_sTIL_CD4_density	328.1535916547161
1230-009-596	intermediate	core_mean_sTIL_CD4FOXP3_density	106.71703275823799
1230-009-596	intermediate	core_mean_sTIL_CD8_density	84.66400035488034
1230-009-596	intermediate	core_mean_sTIL_CD68_density	556.8605489578675
1230-009-596	intermediate	core_mean_sTIL_CD20_density	39.817819610413224
1230-026-071	intermediate	core_mean_sTIL_CD4_density	28.194373136175717
1230-026-071	intermediate	core_mean_sTIL_CD4FOXP3_density	1.879624875745048
1230-026-071	intermediate	core_mean_sTIL_CD8_density	0
1230-026-071	intermediate	core_mean_sTIL_CD68_density	34.773060201283386
1230-026-071	intermediate	core_mean_sTIL_CD20_density	1.879624875745048
1230-026-072	intermediate	core_mean_sTIL_CD4_density	178.225
1230-026-072	intermediate	core_mean_sTIL_CD4FOXP3_density	30.846658518578945
1230-026-072	intermediate	core_mean_sTIL_CD8_density	17.137032510321635
1230-026-072	intermediate	core_mean_sTIL_CD68_density	572.3768858447426
1230-026-072	intermediate	core_mean_sTIL_CD20_density	0
1230-026-076	low	core_mean_sTIL_CD4_density	11.660843077220465
1230-026-076	low	core_mean_sTIL_CD4FOXP3_density	0.8967273621065346
1230-026-076	low	core_mean_sTIL_CD8_density	20.56616907923332
1230-026-076	low	core_mean_sTIL_CD68_density	341.65299329832976
1230-026-076	low	core_mean_sTIL_CD20_density	2.151145627693434
1230-026-077	low	core_mean_sTIL_CD4_density	115.85083348081552
1230-026-077	low	core_mean_sTIL_CD4FOXP3_density	3.7675067798639192
1230-026-077	low	core_mean_sTIL_CD8_density	9.41877
1230-026-077	low	core_mean_sTIL_CD68_density	50.86134152816291
1230-026-077	low	core_mean_sTIL_CD20_density	0
1230-026-084	high	core_mean_sTIL_CD4_density	41.102639346372776
1230-026-084	high	core_mean_sTIL_CD4FOXP3_density	23.81586537331493
1230-026-084	high	core_mean_sTIL_CD8_density	25.542386409977308
1230-026-084	high	core_mean_sTIL_CD68_density	184.56417583797156
1230-026-084	high	core_mean_sTIL_CD20_density	1.3876137457558817
1230-026-085	high	core_mean_sTIL_CD4_density	35.729199684016706
1230-026-085	high	core_mean_sTIL_CD4FOXP3_density	4.484964536680119
1230-026-085	high	core_mean_sTIL_CD8_density	21.16096304520837
1230-026-085	high	core_mean_sTIL_CD68_density	194.57368801050745
1230-026-085	high	core_mean_sTIL_CD20_density	0
1230-026-087	low	core_mean_sTIL_CD4_density	11.69422773038464
1230-026-087	low	core_mean_sTIL_CD4FOXP3_density	0
1230-026-087	low	core_mean_sTIL_CD8_density	25.43924097134492
1230-026-087	low	core_mean_sTIL_CD68_density	418.55773197366733
1230-026-087	low	core_mean_sTIL_CD20_density	3.3777889276521567
1230-026-089	intermediate	core_mean_sTIL_CD4_density	26.819959290350315
1230-026-089	intermediate	core_mean_sTIL_CD4FOXP3_density	0
1230-026-089	intermediate	core_mean_sTIL_CD8_density	38.388802228331805
1230-026-089	intermediate	core_mean_sTIL_CD68_density	198.8571637057248
1230-026-089	intermediate	core_mean_sTIL_CD20_density	0.3190982640448149
1230-026-091	high	core_mean_sTIL_CD4_density	198.31543842174995
1230-026-091	high	core_mean_sTIL_CD4FOXP3_density	20.82431210890391
1230-026-091	high	core_mean_sTIL_CD8_density	38.80714102004976
1230-026-091	high	core_mean_sTIL_CD68_density	406.0341837728031
1230-026-091	high	core_mean_sTIL_CD20_density	30.217407477072847
1230-026-093	intermediate	core_mean_sTIL_CD4_density	451.5843736931213
1230-026-093	intermediate	core_mean_sTIL_CD4FOXP3_density	10.175266840418788
1230-026-093	intermediate	core_mean_sTIL_CD8_density	269.6857709788083
1230-026-093	intermediate	core_mean_sTIL_CD68_density	700.1202938003358
1230-026-093	intermediate	core_mean_sTIL_CD20_density	12.374482193241738
1230-026-095	low	core_mean_sTIL_CD4_density	1.2360951654834764
1230-026-095	low	core_mean_sTIL_CD4FOXP3_density	0
1230-026-095	low	core_mean_sTIL_CD8_density	36.00372238591465
1230-026-095	low	core_mean_sTIL_CD68_density	105.67405805178554
1230-026-095	low	core_mean_sTIL_CD20_density	1.2360951654834764
1230-026-096	intermediate	core_mean_sTIL_CD4_density	33.5815
1230-026-096	intermediate	core_mean_sTIL_CD4FOXP3_density	0.7345030146941736
1230-026-096	intermediate	core_mean_sTIL_CD8_density	89.70760618001933
1230-026-096	intermediate	core_mean_sTIL_CD68_density	273.28057443328623
1230-026-096	intermediate	core_mean_sTIL_CD20_density	0
1230-006-246	high	core_mean_sTIL_CD4_density	132.79883516092417
1230-006-246	high	core_mean_sTIL_CD4FOXP3_density	0.3340329988527303
1230-006-246	high	core_mean_sTIL_CD8_density	14.919862788078516
1230-006-246	high	core_mean_sTIL_CD68_density	149.70625654643345
1230-006-246	high	core_mean_sTIL_CD20_density	9.410329610938309
1230-006-131	intermediate	core_mean_sTIL_CD4_density	1412.4261162924074
1230-006-131	intermediate	core_mean_sTIL_CD4FOXP3_density	169.51936385595187
1230-006-131	intermediate	core_mean_sTIL_CD8_density	182.84179700303682
1230-006-131	intermediate	core_mean_sTIL_CD68_density	442.9761715047383
1230-006-131	intermediate	core_mean_sTIL_CD20_density	37.36222095988514
1230-006-165	intermediate	core_mean_sTIL_CD4_density	817.5510563195679
1230-006-165	intermediate	core_mean_sTIL_CD4FOXP3_density	81.20855877862893
1230-006-165	intermediate	core_mean_sTIL_CD8_density	52.695789252594324
1230-006-165	intermediate	core_mean_sTIL_CD68_density	536.2792333672089
1230-006-165	intermediate	core_mean_sTIL_CD20_density	0
1230-036-057	low	core_mean_sTIL_CD4_density	361.86541895482475
1230-036-057	low	core_mean_sTIL_CD4FOXP3_density	9.747355282199715
1230-036-057	low	core_mean_sTIL_CD8_density	50.11460048872412
1230-036-057	low	core_mean_sTIL_CD68_density	366.9336688430292
1230-036-057	low	core_mean_sTIL_CD20_density	9.990325083751035
1230-036-058	high	core_mean_sTIL_CD4_density	1574.6126530106865
1230-036-058	high	core_mean_sTIL_CD4FOXP3_density	176.20773807511694
1230-036-058	high	core_mean_sTIL_CD8_density	127.14891145221185
1230-036-058	high	core_mean_sTIL_CD68_density	820.8528198478414
1230-036-058	high	core_mean_sTIL_CD20_density	9.73552
1230-036-059	intermediate	core_mean_sTIL_CD4_density	80.80230314599063
1230-036-059	intermediate	core_mean_sTIL_CD4FOXP3_density	12.475809654030536
1230-036-059	intermediate	core_mean_sTIL_CD8_density	33.26943841441316
1230-036-059	intermediate	core_mean_sTIL_CD68_density	168.91048067233402
1230-036-059	intermediate	core_mean_sTIL_CD20_density	0.6840377365834291
1230-036-060	low	core_mean_sTIL_CD4_density	809.5419429223093
1230-036-060	low	core_mean_sTIL_CD4FOXP3_density	34.66271723928921
1230-036-060	low	core_mean_sTIL_CD8_density	93.00564028339014
1230-036-060	low	core_mean_sTIL_CD68_density	465.30117224586166
1230-036-060	low	core_mean_sTIL_CD20_density	402.8033923721631
1230-036-061	low	core_mean_sTIL_CD4_density	821.9605938365685
1230-036-061	low	core_mean_sTIL_CD4FOXP3_density	13.260038045875762
1230-036-061	low	core_mean_sTIL_CD8_density	146.3194474529467
1230-036-061	low	core_mean_sTIL_CD68_density	294.00860383516624
1230-036-061	low	core_mean_sTIL_CD20_density	6.88835
1230-036-063	intermediate	core_mean_sTIL_CD4_density	386.22433720927944
1230-036-063	intermediate	core_mean_sTIL_CD4FOXP3_density	27.8083
1230-036-063	intermediate	core_mean_sTIL_CD8_density	95.24406895722367
1230-036-063	intermediate	core_mean_sTIL_CD68_density	375.24265963219625
1230-036-063	intermediate	core_mean_sTIL_CD20_density	1.4368454172322898
1230-036-065	low	core_mean_sTIL_CD4_density	69.84808124657236
1230-036-065	low	core_mean_sTIL_CD4FOXP3_density	0.904244
1230-036-065	low	core_mean_sTIL_CD8_density	15.749146431965487
1230-036-065	low	core_mean_sTIL_CD68_density	333.9931795243941
1230-036-065	low	core_mean_sTIL_CD20_density	0
1230-036-066	intermediate	core_mean_sTIL_CD4_density	235.99355182114468
1230-036-066	intermediate	core_mean_sTIL_CD4FOXP3_density	22.336343846714364
1230-036-066	intermediate	core_mean_sTIL_CD8_density	153.61673273205085
1230-036-066	intermediate	core_mean_sTIL_CD68_density	591.5421388433489
1230-036-066	intermediate	core_mean_sTIL_CD20_density	15.216324841159954
1230-036-067	low	core_mean_sTIL_CD4_density	135.89203919039696
1230-036-067	low	core_mean_sTIL_CD4FOXP3_density	0.6394748530191032
1230-036-067	low	core_mean_sTIL_CD8_density	5.205550628087089
1230-036-067	low	core_mean_sTIL_CD68_density	215.61610871881942
1230-036-067	low	core_mean_sTIL_CD20_density	0
1230-036-068	high	core_mean_sTIL_CD4_density	562.2111527625167
1230-036-068	high	core_mean_sTIL_CD4FOXP3_density	3.9573747565886306
1230-036-068	high	core_mean_sTIL_CD8_density	24.562073831591167
1230-036-068	high	core_mean_sTIL_CD68_density	574.9670207898514
1230-036-068	high	core_mean_sTIL_CD20_density	1.4236513793683565
1230-036-070	intermediate	core_mean_sTIL_CD4_density	1074.3238147754437
1230-036-070	intermediate	core_mean_sTIL_CD4FOXP3_density	8.339611207304287
1230-036-070	intermediate	core_mean_sTIL_CD8_density	68.04439263778552
1230-036-070	intermediate	core_mean_sTIL_CD68_density	617.8830562183932
1230-036-070	intermediate	core_mean_sTIL_CD20_density	42.53666687097581
1230-004-179	low	core_mean_sTIL_CD4_density	111.04606612290274
1230-004-179	low	core_mean_sTIL_CD4FOXP3_density	0
1230-004-179	low	core_mean_sTIL_CD8_density	67.72517714610404
1230-004-179	low	core_mean_sTIL_CD68_density	441.2319297541545
1230-004-179	low	core_mean_sTIL_CD20_density	14.293915077211333
1230-004-182	low	core_mean_sTIL_CD4_density	272.2387032508296
1230-004-182	low	core_mean_sTIL_CD4FOXP3_density	0
1230-004-182	low	core_mean_sTIL_CD8_density	20.417902743812217
1230-004-182	low	core_mean_sTIL_CD68_density	397.4685067462112
1230-004-182	low	core_mean_sTIL_CD20_density	20.417902743812217
1230-004-184	intermediate	core_mean_sTIL_CD4_density	104.03480147483083
1230-004-184	intermediate	core_mean_sTIL_CD4FOXP3_density	0.780743
1230-004-184	intermediate	core_mean_sTIL_CD8_density	41.03558183463694
1230-004-184	intermediate	core_mean_sTIL_CD68_density	334.13926406908706
1230-004-184	intermediate	core_mean_sTIL_CD20_density	0
1230-004-187	low	core_mean_sTIL_CD4_density	163.426
1230-004-187	low	core_mean_sTIL_CD4FOXP3_density	21.834668917582437
1230-004-187	low	core_mean_sTIL_CD8_density	74.59063421005395
1230-004-187	low	core_mean_sTIL_CD68_density	564.7600014442468
1230-004-187	low	core_mean_sTIL_CD20_density	2.517349679376535
1230-004-189	low	core_mean_sTIL_CD4_density	33.44795172408979
1230-004-189	low	core_mean_sTIL_CD4FOXP3_density	0
1230-004-189	low	core_mean_sTIL_CD8_density	25.820581175244282
1230-004-189	low	core_mean_sTIL_CD68_density	433.12194796961103
1230-004-189	low	core_mean_sTIL_CD20_density	0
1230-004-478	low	core_mean_sTIL_CD4_density	34.35311858718699
1230-004-478	low	core_mean_sTIL_CD4FOXP3_density	0
1230-004-478	low	core_mean_sTIL_CD8_density	41.00210928148125
1230-004-478	low	core_mean_sTIL_CD68_density	312.50256263183013
1230-004-478	low	core_mean_sTIL_CD20_density	15.514311620019933
1230-004-480	intermediate	core_mean_sTIL_CD4_density	195.59394460188096
1230-004-480	intermediate	core_mean_sTIL_CD4FOXP3_density	2.2996220630502178
1230-004-480	intermediate	core_mean_sTIL_CD8_density	112.90320482772508
1230-004-480	intermediate	core_mean_sTIL_CD68_density	447.7693655040027
1230-004-480	intermediate	core_mean_sTIL_CD20_density	4.837998074040065
1230-004-482	intermediate	core_mean_sTIL_CD4_density	181.96854656527384
1230-004-482	intermediate	core_mean_sTIL_CD4FOXP3_density	6.035001175466872
1230-004-482	intermediate	core_mean_sTIL_CD8_density	64.41364473806287
1230-004-482	intermediate	core_mean_sTIL_CD68_density	243.7707535583354
1230-004-482	intermediate	core_mean_sTIL_CD20_density	0
1230-004-485	intermediate	core_mean_sTIL_CD4_density	11.335346335031442
1230-004-485	intermediate	core_mean_sTIL_CD4FOXP3_density	1.4039383258919167
1230-004-485	intermediate	core_mean_sTIL_CD8_density	2.514613045058094
1230-004-485	intermediate	core_mean_sTIL_CD68_density	125.15154492872308
1230-004-485	intermediate	core_mean_sTIL_CD20_density	0.9219168679902627
1230-004-487	low	core_mean_sTIL_CD4_density	18.4744
1230-004-487	low	core_mean_sTIL_CD4FOXP3_density	0
1230-004-487	low	core_mean_sTIL_CD8_density	9.17122
1230-004-487	low	core_mean_sTIL_CD68_density	57.01702348433211
1230-004-487	low	core_mean_sTIL_CD20_density	0
1230-004-488	intermediate	core_mean_sTIL_CD4_density	30.98271058246431
1230-004-488	intermediate	core_mean_sTIL_CD4FOXP3_density	6.777467939914068
1230-004-488	intermediate	core_mean_sTIL_CD8_density	82.29782498467081
1230-004-488	intermediate	core_mean_sTIL_CD68_density	579.9576137155037
1230-004-488	intermediate	core_mean_sTIL_CD20_density	3.872838822808039
1230-004-491	intermediate	core_mean_sTIL_CD4_density	104.0050879487007
1230-004-491	intermediate	core_mean_sTIL_CD4FOXP3_density	0.4973524437362588
1230-004-491	intermediate	core_mean_sTIL_CD8_density	20.39979693716127
1230-004-491	intermediate	core_mean_sTIL_CD68_density	486.27937062790204
1230-004-491	intermediate	core_mean_sTIL_CD20_density	0.4973524437362588
1230-004-493	low	core_mean_sTIL_CD4_density	60.27011259366038
1230-004-493	low	core_mean_sTIL_CD4FOXP3_density	0.8893483091639441
1230-004-493	low	core_mean_sTIL_CD8_density	22.331799008064962
1230-004-493	low	core_mean_sTIL_CD68_density	220.406
1230-004-493	low	core_mean_sTIL_CD20_density	0.2845564337156804
1230-004-494	intermediate	core_mean_sTIL_CD4_density	54.891905305134095
1230-004-494	intermediate	core_mean_sTIL_CD4FOXP3_density	2.2423050537183418
1230-004-494	intermediate	core_mean_sTIL_CD8_density	9.954152294638744
1230-004-494	intermediate	core_mean_sTIL_CD68_density	695.8101533834762
1230-004-494	intermediate	core_mean_sTIL_CD20_density	22.030083670956458
1230-004-495	intermediate	core_mean_sTIL_CD4_density	43.199741039225295
1230-004-495	intermediate	core_mean_sTIL_CD4FOXP3_density	5.45753
1230-004-495	intermediate	core_mean_sTIL_CD8_density	3.1308646143878827
1230-004-495	intermediate	core_mean_sTIL_CD68_density	252.91270763334123
1230-004-495	intermediate	core_mean_sTIL_CD20_density	0
1230-004-496	low	core_mean_sTIL_CD4_density	117.3677450849752
1230-004-496	low	core_mean_sTIL_CD4FOXP3_density	5.564688353365151
1230-004-496	low	core_mean_sTIL_CD8_density	92.03054536752316
1230-004-496	low	core_mean_sTIL_CD68_density	493.9621284895162
1230-004-496	low	core_mean_sTIL_CD20_density	2.006886039012339
1230-006-115	low	core_mean_sTIL_CD4_density	109.44817233386054
1230-006-115	low	core_mean_sTIL_CD4FOXP3_density	0
1230-006-115	low	core_mean_sTIL_CD8_density	26.547754121119354
1230-006-115	low	core_mean_sTIL_CD68_density	384.942
1230-006-115	low	core_mean_sTIL_CD20_density	1.2092758227549916
1230-006-116	intermediate	core_mean_sTIL_CD4_density	129.13037643841528
1230-006-116	intermediate	core_mean_sTIL_CD4FOXP3_density	2.9312664239298263
1230-006-116	intermediate	core_mean_sTIL_CD8_density	35.45351871221763
1230-006-116	intermediate	core_mean_sTIL_CD68_density	370.13470690972485
1230-006-116	intermediate	core_mean_sTIL_CD20_density	9.58649
1230-006-121	intermediate	core_mean_sTIL_CD4_density	1274.5448555900698
1230-006-121	intermediate	core_mean_sTIL_CD4FOXP3_density	48.108829359445956
1230-006-121	intermediate	core_mean_sTIL_CD8_density	91.32100933920148
1230-006-121	intermediate	core_mean_sTIL_CD68_density	405.29616859290775
1230-006-121	intermediate	core_mean_sTIL_CD20_density	1.313514242336416
1230-006-122	low	core_mean_sTIL_CD4_density	629.3194454095209
1230-006-122	low	core_mean_sTIL_CD4FOXP3_density	134.28068946159905
1230-006-122	low	core_mean_sTIL_CD8_density	95.30941196665275
1230-006-122	low	core_mean_sTIL_CD68_density	517.1544625328702
1230-006-122	low	core_mean_sTIL_CD20_density	105.28681156274791
1230-006-123	intermediate	core_mean_sTIL_CD4_density	436.7844916130664
1230-006-123	intermediate	core_mean_sTIL_CD4FOXP3_density	98.70456716297853
1230-006-123	intermediate	core_mean_sTIL_CD8_density	49.46920384676364
1230-006-123	intermediate	core_mean_sTIL_CD68_density	384.8553312746616
1230-006-123	intermediate	core_mean_sTIL_CD20_density	5.076500383891855
1230-006-124	intermediate	core_mean_sTIL_CD4_density	400.22969378122383
1230-006-124	intermediate	core_mean_sTIL_CD4FOXP3_density	70.66469651612135
1230-006-124	intermediate	core_mean_sTIL_CD8_density	107.3209221767052
1230-006-124	intermediate	core_mean_sTIL_CD68_density	553.0848539546481
1230-006-124	intermediate	core_mean_sTIL_CD20_density	1.8790136808985074
1230-006-126	low	core_mean_sTIL_CD4_density	745.2973145773316
1230-006-126	low	core_mean_sTIL_CD4FOXP3_density	35.33940728049937
1230-006-126	low	core_mean_sTIL_CD8_density	55.34655947464115
1230-006-126	low	core_mean_sTIL_CD68_density	514.7860751872734
1230-006-126	low	core_mean_sTIL_CD20_density	2.7475969746412194
1230-006-127	high	core_mean_sTIL_CD4_density	582.5239160896442
1230-006-127	high	core_mean_sTIL_CD4FOXP3_density	66.76082218437652
1230-006-127	high	core_mean_sTIL_CD8_density	6.755487701617954
1230-006-127	high	core_mean_sTIL_CD68_density	449.87570679883413
1230-006-127	high	core_mean_sTIL_CD20_density	6.651491183447076
1230-006-128	intermediate	core_mean_sTIL_CD4_density	142.11966792953305
1230-006-128	intermediate	core_mean_sTIL_CD4FOXP3_density	6.31621
1230-006-128	intermediate	core_mean_sTIL_CD8_density	18.383210056915082
1230-006-128	intermediate	core_mean_sTIL_CD68_density	249.98582998388707
1230-006-128	intermediate	core_mean_sTIL_CD20_density	0.9548993066465856
1230-006-129	high	core_mean_sTIL_CD4_density	4009.8472218918996
1230-006-129	high	core_mean_sTIL_CD4FOXP3_density	979.6707778063366
1230-006-129	high	core_mean_sTIL_CD8_density	302.92825004881604
1230-006-129	high	core_mean_sTIL_CD68_density	495.22221509119703
1230-006-129	high	core_mean_sTIL_CD20_density	95.8187
1230-006-130	intermediate	core_mean_sTIL_CD4_density	400.7016486654626
1230-006-130	intermediate	core_mean_sTIL_CD4FOXP3_density	44.638280933564694
1230-006-130	intermediate	core_mean_sTIL_CD8_density	71.54071014059822
1230-006-130	intermediate	core_mean_sTIL_CD68_density	685.9596364274512
1230-006-130	intermediate	core_mean_sTIL_CD20_density	0
1230-006-132	low	core_mean_sTIL_CD4_density	716.9296651166857
1230-006-132	low	core_mean_sTIL_CD4FOXP3_density	70.18846461176386
1230-006-132	low	core_mean_sTIL_CD8_density	183.2231606679996
1230-006-132	low	core_mean_sTIL_CD68_density	484.4668475236321
1230-006-132	low	core_mean_sTIL_CD20_density	5.4215394953243505
1230-006-133	low	core_mean_sTIL_CD4_density	876.6808888744407
1230-006-133	low	core_mean_sTIL_CD4FOXP3_density	112.0174777416338
1230-006-133	low	core_mean_sTIL_CD8_density	147.61927564224646
1230-006-133	low	core_mean_sTIL_CD68_density	527.0795773763348
1230-006-133	low	core_mean_sTIL_CD20_density	5.567116377057928
1230-006-163	intermediate	core_mean_sTIL_CD4_density	452.98127639463735
1230-006-163	intermediate	core_mean_sTIL_CD4FOXP3_density	7.416243796755146
1230-006-163	intermediate	core_mean_sTIL_CD8_density	70.36134806631836
1230-006-163	intermediate	core_mean_sTIL_CD68_density	510.49683950193975
1230-006-163	intermediate	core_mean_sTIL_CD20_density	11.624436450404012
1230-006-164	intermediate	core_mean_sTIL_CD4_density	658.5754376406514
1230-006-164	intermediate	core_mean_sTIL_CD4FOXP3_density	35.51238472630921
1230-006-164	intermediate	core_mean_sTIL_CD8_density	101.51019938529367
1230-006-164	intermediate	core_mean_sTIL_CD68_density	363.7475075807736
1230-006-164	intermediate	core_mean_sTIL_CD20_density	11.504623219233508
1230-006-167	high	core_mean_sTIL_CD4_density	683.6093080022282
1230-006-167	high	core_mean_sTIL_CD4FOXP3_density	21.462570098089834
1230-006-167	high	core_mean_sTIL_CD8_density	77.13556350349366
1230-006-167	high	core_mean_sTIL_CD68_density	275.71770930508103
1230-006-167	high	core_mean_sTIL_CD20_density	9.923254172433783
1230-006-168	high	core_mean_sTIL_CD4_density	255.31801007064553
1230-006-168	high	core_mean_sTIL_CD4FOXP3_density	10.884424621390428
1230-006-168	high	core_mean_sTIL_CD8_density	24.955130435286257
1230-006-168	high	core_mean_sTIL_CD68_density	393.7449521726018
1230-006-168	high	core_mean_sTIL_CD20_density	0.6320159498073157
1230-006-169	high	core_mean_sTIL_CD4_density	1296.7029489713657
1230-006-169	high	core_mean_sTIL_CD4FOXP3_density	141.604
1230-006-169	high	core_mean_sTIL_CD8_density	89.36708071374278
1230-006-169	high	core_mean_sTIL_CD68_density	744.2371386746556
1230-006-169	high	core_mean_sTIL_CD20_density	5.982994247615163
1230-006-171	intermediate	core_mean_sTIL_CD4_density	3127.038805729108
1230-006-171	intermediate	core_mean_sTIL_CD4FOXP3_density	185.57542133365575
1230-006-171	intermediate	core_mean_sTIL_CD8_density	35.967184839061396
1230-006-171	intermediate	core_mean_sTIL_CD68_density	431.6002474620978
1230-006-171	intermediate	core_mean_sTIL_CD20_density	40.37247490619431
1230-006-191	intermediate	core_mean_sTIL_CD4_density	156.02343843590631
1230-006-191	intermediate	core_mean_sTIL_CD4FOXP3_density	9.882013449061798
1230-006-191	intermediate	core_mean_sTIL_CD8_density	53.8472
1230-006-191	intermediate	core_mean_sTIL_CD68_density	631.165
1230-006-191	intermediate	core_mean_sTIL_CD20_density	14.494216074715236
1230-006-192	intermediate	core_mean_sTIL_CD4_density	422.79070211359186
1230-006-192	intermediate	core_mean_sTIL_CD4FOXP3_density	1.558217235941973
1230-006-192	intermediate	core_mean_sTIL_CD8_density	3.7417243914632214
1230-006-192	intermediate	core_mean_sTIL_CD68_density	225.50226839630793
1230-006-192	intermediate	core_mean_sTIL_CD20_density	0.5789370374419713
1230-006-193	intermediate	core_mean_sTIL_CD4_density	367.72092304884677
1230-006-193	intermediate	core_mean_sTIL_CD4FOXP3_density	6.605970613353742
1230-006-193	intermediate	core_mean_sTIL_CD8_density	13.572651776260578
1230-006-193	intermediate	core_mean_sTIL_CD68_density	302.33198256188246
1230-006-193	intermediate	core_mean_sTIL_CD20_density	10.71254493209225
1230-006-194	high	core_mean_sTIL_CD4_density	1009.5227589228247
1230-006-194	high	core_mean_sTIL_CD4FOXP3_density	93.33644313215456
1230-006-194	high	core_mean_sTIL_CD8_density	53.88249143695065
1230-006-194	high	core_mean_sTIL_CD68_density	625.3866901822397
1230-006-194	high	core_mean_sTIL_CD20_density	7.762506602215792
1230-006-195	intermediate	core_mean_sTIL_CD4_density	748.8971676394262
1230-006-195	intermediate	core_mean_sTIL_CD4FOXP3_density	17.47582154620565
1230-006-195	intermediate	core_mean_sTIL_CD8_density	165.71488613601844
1230-006-195	intermediate	core_mean_sTIL_CD68_density	968.6734694822592
1230-006-195	intermediate	core_mean_sTIL_CD20_density	0
1230-006-196	low	core_mean_sTIL_CD4_density	108.06481409166354
1230-006-196	low	core_mean_sTIL_CD4FOXP3_density	2.8487339235625595
1230-006-196	low	core_mean_sTIL_CD8_density	26.999970381197162
1230-006-196	low	core_mean_sTIL_CD68_density	309.31297900690885
1230-006-196	low	core_mean_sTIL_CD20_density	0
1230-006-197	intermediate	core_mean_sTIL_CD4_density	155.18411839848469
1230-006-197	intermediate	core_mean_sTIL_CD4FOXP3_density	2.1765847349416347
1230-006-197	intermediate	core_mean_sTIL_CD8_density	96.43591046573204
1230-006-197	intermediate	core_mean_sTIL_CD68_density	315.49764290869314
1230-006-197	intermediate	core_mean_sTIL_CD20_density	6.690846748931418
1230-006-198	intermediate	core_mean_sTIL_CD4_density	353.72221107094936
1230-006-198	intermediate	core_mean_sTIL_CD4FOXP3_density	3.363767998263827
1230-006-198	intermediate	core_mean_sTIL_CD8_density	111.5256810519573
1230-006-198	intermediate	core_mean_sTIL_CD68_density	232.03693330885935
1230-006-198	intermediate	core_mean_sTIL_CD20_density	8.418798823246535
1230-006-199	low	core_mean_sTIL_CD4_density	158.7939901033539
1230-006-199	low	core_mean_sTIL_CD4FOXP3_density	0
1230-006-199	low	core_mean_sTIL_CD8_density	18.511465985777257
1230-006-199	low	core_mean_sTIL_CD68_density	191.18179897042913
1230-006-199	low	core_mean_sTIL_CD20_density	0
1230-006-202	low	core_mean_sTIL_CD4_density	178.3859795216535
1230-006-202	low	core_mean_sTIL_CD4FOXP3_density	7.9999529711823385
1230-006-202	low	core_mean_sTIL_CD8_density	21.097089159450512
1230-006-202	low	core_mean_sTIL_CD68_density	403.0232439334013
1230-006-202	low	core_mean_sTIL_CD20_density	0
1230-006-203	low	core_mean_sTIL_CD4_density	109.72208897942683
1230-006-203	low	core_mean_sTIL_CD4FOXP3_density	1.7471783942522026
1230-006-203	low	core_mean_sTIL_CD8_density	1.261173436545136
1230-006-203	low	core_mean_sTIL_CD68_density	229.04349473768565
1230-006-203	low	core_mean_sTIL_CD20_density	0
1230-006-204	low	core_mean_sTIL_CD4_density	58.43874696133731
1230-006-204	low	core_mean_sTIL_CD4FOXP3_density	0.31981025273932673
1230-006-204	low	core_mean_sTIL_CD8_density	13.142965724181327
1230-006-204	low	core_mean_sTIL_CD68_density	256.6210641286724
1230-006-204	low	core_mean_sTIL_CD20_density	0.42843772539840963
1230-006-206	low	core_mean_sTIL_CD4_density	195.7074920377091
1230-006-206	low	core_mean_sTIL_CD4FOXP3_density	9.735105981424118
1230-006-206	low	core_mean_sTIL_CD8_density	26.561749451271226
1230-006-206	low	core_mean_sTIL_CD68_density	373.84271790779434
1230-006-206	low	core_mean_sTIL_CD20_density	4.860149949968461
1230-006-207	high	core_mean_sTIL_CD4_density	106.92697575092491
1230-006-207	high	core_mean_sTIL_CD4FOXP3_density	5.200280852823857
1230-006-207	high	core_mean_sTIL_CD8_density	3.74575
1230-006-207	high	core_mean_sTIL_CD68_density	573.9483574318716
1230-006-207	high	core_mean_sTIL_CD20_density	0.3482555617719173
1230-006-208	low	core_mean_sTIL_CD4_density	111.82469327386384
1230-006-208	low	core_mean_sTIL_CD4FOXP3_density	0.9850333949228679
1230-006-208	low	core_mean_sTIL_CD8_density	20.95111574942664
1230-006-208	low	core_mean_sTIL_CD68_density	305.76889416061215
1230-006-208	low	core_mean_sTIL_CD20_density	117.50400613182491
1230-006-209	low	core_mean_sTIL_CD4_density	4.735300669863275
1230-006-209	low	core_mean_sTIL_CD4FOXP3_density	1.1986502960122547
1230-006-209	low	core_mean_sTIL_CD8_density	1.2356139919113753
1230-006-209	low	core_mean_sTIL_CD68_density	71.09545422649724
1230-006-209	low	core_mean_sTIL_CD20_density	0
1230-006-210	high	core_mean_sTIL_CD4_density	73.90091774016449
1230-006-210	high	core_mean_sTIL_CD4FOXP3_density	5.776875100174303
1230-006-210	high	core_mean_sTIL_CD8_density	30.61268321801331
1230-006-210	high	core_mean_sTIL_CD68_density	485.10561592395845
1230-006-210	high	core_mean_sTIL_CD20_density	0.9154351677067457
1230-006-213	high	core_mean_sTIL_CD4_density	10.324872852440057
1230-006-213	high	core_mean_sTIL_CD4FOXP3_density	0
1230-006-213	high	core_mean_sTIL_CD8_density	6.129526353520468
1230-006-213	high	core_mean_sTIL_CD68_density	404.6360872427647
1230-006-213	high	core_mean_sTIL_CD20_density	0
1230-006-214	low	core_mean_sTIL_CD4_density	941.672
1230-006-214	low	core_mean_sTIL_CD4FOXP3_density	78.53806044036573
1230-006-214	low	core_mean_sTIL_CD8_density	373.67746903517724
1230-006-214	low	core_mean_sTIL_CD68_density	782.9962602120625
1230-006-214	low	core_mean_sTIL_CD20_density	103.60605717459228
1230-006-215	intermediate	core_mean_sTIL_CD4_density	534.1734058373112
1230-006-215	intermediate	core_mean_sTIL_CD4FOXP3_density	0
1230-006-215	intermediate	core_mean_sTIL_CD8_density	241.43776125005635
1230-006-215	intermediate	core_mean_sTIL_CD68_density	357.80969915951925
1230-006-215	intermediate	core_mean_sTIL_CD20_density	12.632327480944264
1230-006-216	high	core_mean_sTIL_CD4_density	34.73987134736922
1230-006-216	high	core_mean_sTIL_CD4FOXP3_density	0
1230-006-216	high	core_mean_sTIL_CD8_density	9.316036291760174
1230-006-216	high	core_mean_sTIL_CD68_density	111.24024430032897
1230-006-216	high	core_mean_sTIL_CD20_density	0.6284541410728717
1230-006-242	intermediate	core_mean_sTIL_CD4_density	27.179484907430304
1230-006-242	intermediate	core_mean_sTIL_CD4FOXP3_density	1.009730877438967
1230-006-242	intermediate	core_mean_sTIL_CD8_density	5.4326028810001175
1230-006-242	intermediate	core_mean_sTIL_CD68_density	93.46172752220623
1230-006-242	intermediate	core_mean_sTIL_CD20_density	1.112663085003482
1230-006-243	low	core_mean_sTIL_CD4_density	781.3589053557309
1230-006-243	low	core_mean_sTIL_CD4FOXP3_density	1.15464
1230-006-243	low	core_mean_sTIL_CD8_density	39.82193134961189
1230-006-243	low	core_mean_sTIL_CD68_density	141.7697590549828
1230-006-243	low	core_mean_sTIL_CD20_density	1309.6169656469776
1230-006-244	intermediate	core_mean_sTIL_CD4_density	28.671496338736226
1230-006-244	intermediate	core_mean_sTIL_CD4FOXP3_density	0.6315652191349734
1230-006-244	intermediate	core_mean_sTIL_CD8_density	2.125080974462339
1230-006-244	intermediate	core_mean_sTIL_CD68_density	60.54547702710274
1230-006-244	intermediate	core_mean_sTIL_CD20_density	1.6930133721195182
1230-006-245	low	core_mean_sTIL_CD4_density	3.465054222306683
1230-006-245	low	core_mean_sTIL_CD4FOXP3_density	0
1230-006-245	low	core_mean_sTIL_CD8_density	2.088280743504186
1230-006-245	low	core_mean_sTIL_CD68_density	124.8179743485247
1230-006-245	low	core_mean_sTIL_CD20_density	0.5330878570369249
1230-006-247	low	core_mean_sTIL_CD4_density	23.81575797998274
1230-006-247	low	core_mean_sTIL_CD4FOXP3_density	0
1230-006-247	low	core_mean_sTIL_CD8_density	4.4067599208073025
1230-006-247	low	core_mean_sTIL_CD68_density	83.79098976173918
1230-006-247	low	core_mean_sTIL_CD20_density	0
1230-006-248	low	core_mean_sTIL_CD4_density	0
1230-006-248	low	core_mean_sTIL_CD4FOXP3_density	0
1230-006-248	low	core_mean_sTIL_CD8_density	1.6032867378125153
1230-006-248	low	core_mean_sTIL_CD68_density	144.5390977594737
1230-006-248	low	core_mean_sTIL_CD20_density	0.4008216844531288
1230-006-249	intermediate	core_mean_sTIL_CD4_density	14.364746931628753
1230-006-249	intermediate	core_mean_sTIL_CD4FOXP3_density	0
1230-006-249	intermediate	core_mean_sTIL_CD8_density	0.40849377845593193
1230-006-249	intermediate	core_mean_sTIL_CD68_density	8.701647446958992
1230-006-249	intermediate	core_mean_sTIL_CD20_density	0
1230-006-250	intermediate	core_mean_sTIL_CD4_density	0
1230-006-250	intermediate	core_mean_sTIL_CD4FOXP3_density	0
1230-006-250	intermediate	core_mean_sTIL_CD8_density	3.497271428831226
1230-006-250	intermediate	core_mean_sTIL_CD68_density	95.89541685419276
1230-006-250	intermediate	core_mean_sTIL_CD20_density	151.08212572550894
1230-006-252	intermediate	core_mean_sTIL_CD4_density	154.0088859775522
1230-006-252	intermediate	core_mean_sTIL_CD4FOXP3_density	0
1230-006-252	intermediate	core_mean_sTIL_CD8_density	14.570366277970724
1230-006-252	intermediate	core_mean_sTIL_CD68_density	19.714588688037274
1230-006-252	intermediate	core_mean_sTIL_CD20_density	8.598197712597411
1230-006-254	low	core_mean_sTIL_CD4_density	381.9418578269618
1230-006-254	low	core_mean_sTIL_CD4FOXP3_density	0
1230-006-254	low	core_mean_sTIL_CD8_density	4.6460061834002175
1230-006-254	low	core_mean_sTIL_CD68_density	73.72059957239182
1230-006-254	low	core_mean_sTIL_CD20_density	0.794366
1230-031-135	intermediate	core_mean_sTIL_CD4_density	142.51732495183217
1230-031-135	intermediate	core_mean_sTIL_CD4FOXP3_density	0
1230-031-135	intermediate	core_mean_sTIL_CD8_density	2.02152
1230-031-135	intermediate	core_mean_sTIL_CD68_density	0
1230-031-135	intermediate	core_mean_sTIL_CD20_density	3.0322835096134506
1230-031-139	intermediate	core_mean_sTIL_CD4_density	194.02791865761688
1230-031-139	intermediate	core_mean_sTIL_CD4FOXP3_density	0
1230-031-139	intermediate	core_mean_sTIL_CD8_density	2.9398169493578314
1230-031-139	intermediate	core_mean_sTIL_CD68_density	0.9799389831192771
1230-031-139	intermediate	core_mean_sTIL_CD20_density	1.9598779662385541
1230-031-140	intermediate	core_mean_sTIL_CD4_density	279.54582321326325
1230-031-140	intermediate	core_mean_sTIL_CD4FOXP3_density	0.2671465901729807
1230-031-140	intermediate	core_mean_sTIL_CD8_density	11.120832511623723
1230-031-140	intermediate	core_mean_sTIL_CD68_density	9.008175185267516
1230-031-140	intermediate	core_mean_sTIL_CD20_density	0.5520777547926449
1230-031-141	low	core_mean_sTIL_CD4_density	282.90959396823934
1230-031-141	low	core_mean_sTIL_CD4FOXP3_density	12.079416329485882
1230-031-141	low	core_mean_sTIL_CD8_density	53.9168
1230-031-141	low	core_mean_sTIL_CD68_density	258.2775961686941
1230-031-141	low	core_mean_sTIL_CD20_density	10.318646010502583
1230-031-143	intermediate	core_mean_sTIL_CD4_density	237.29165298510296
1230-031-143	intermediate	core_mean_sTIL_CD4FOXP3_density	0
1230-031-143	intermediate	core_mean_sTIL_CD8_density	66.60818329406399
1230-031-143	intermediate	core_mean_sTIL_CD68_density	0
1230-031-143	intermediate	core_mean_sTIL_CD20_density	23.937315871304246
1230-031-144	intermediate	core_mean_sTIL_CD4_density	664.8231045143008
1230-031-144	intermediate	core_mean_sTIL_CD4FOXP3_density	0
1230-031-144	intermediate	core_mean_sTIL_CD8_density	9.509310107142161
1230-031-144	intermediate	core_mean_sTIL_CD68_density	9.147326504012362
1230-031-144	intermediate	core_mean_sTIL_CD20_density	5.209347824444861
1230-031-147	low	core_mean_sTIL_CD4_density	94.23781772352999
1230-031-147	low	core_mean_sTIL_CD4FOXP3_density	0
1230-031-147	low	core_mean_sTIL_CD8_density	7.798038732839376
1230-031-147	low	core_mean_sTIL_CD68_density	0
1230-031-147	low	core_mean_sTIL_CD20_density	29.836436932027006
1230-031-148	intermediate	core_mean_sTIL_CD4_density	338.9205342939969
1230-031-148	intermediate	core_mean_sTIL_CD4FOXP3_density	0
1230-031-148	intermediate	core_mean_sTIL_CD8_density	33.24459632212624
1230-031-148	intermediate	core_mean_sTIL_CD68_density	17.641213852054268
1230-031-148	intermediate	core_mean_sTIL_CD20_density	0.9387685567665561
1230-031-149	intermediate	core_mean_sTIL_CD4_density	570.8929011122655
1230-031-149	intermediate	core_mean_sTIL_CD4FOXP3_density	4.843361201993851
1230-031-149	intermediate	core_mean_sTIL_CD8_density	162.18044984965977
1230-031-149	intermediate	core_mean_sTIL_CD68_density	45.39059489394658
1230-031-149	intermediate	core_mean_sTIL_CD20_density	0.3613494029749029
1230-031-150	low	core_mean_sTIL_CD4_density	19.842183230596046
1230-031-150	low	core_mean_sTIL_CD4FOXP3_density	0.28798554542950383
1230-031-150	low	core_mean_sTIL_CD8_density	3.1449692645775347
1230-031-150	low	core_mean_sTIL_CD68_density	6.7894076721604755
1230-031-150	low	core_mean_sTIL_CD20_density	4.817
1230-031-152	intermediate	core_mean_sTIL_CD4_density	260.00050010168036
1230-031-152	intermediate	core_mean_sTIL_CD4FOXP3_density	0
1230-031-152	intermediate	core_mean_sTIL_CD8_density	12.41769668235975
1230-031-152	intermediate	core_mean_sTIL_CD68_density	1.0387449884708269
1230-031-152	intermediate	core_mean_sTIL_CD20_density	0
1230-031-153	low	core_mean_sTIL_CD4_density	785.5932321592028
1230-031-153	low	core_mean_sTIL_CD4FOXP3_density	1.1840316752153752
1230-031-153	low	core_mean_sTIL_CD8_density	49.884937846269544
1230-031-153	low	core_mean_sTIL_CD68_density	3.740061659230155
1230-031-153	low	core_mean_sTIL_CD20_density	2.3680633504307504
1230-031-156	low	core_mean_sTIL_CD4_density	1184.1809373440515
1230-031-156	low	core_mean_sTIL_CD4FOXP3_density	1.2026033717270472
1230-031-156	low	core_mean_sTIL_CD8_density	53.06604624990492
1230-031-156	low	core_mean_sTIL_CD68_density	14.628199855556174
1230-031-156	low	core_mean_sTIL_CD20_density	12.622040293084618
1230-031-159	low	core_mean_sTIL_CD4_density	6.507207122320397
1230-031-159	low	core_mean_sTIL_CD4FOXP3_density	0
1230-031-159	low	core_mean_sTIL_CD8_density	1.3014414244640793
1230-031-159	low	core_mean_sTIL_CD68_density	1.3014414244640793
1230-031-159	low	core_mean_sTIL_CD20_density	0
1230-031-160	intermediate	core_mean_sTIL_CD4_density	172.97821190945996
1230-031-160	intermediate	core_mean_sTIL_CD4FOXP3_density	0
1230-031-160	intermediate	core_mean_sTIL_CD8_density	93.38071040760612
1230-031-160	intermediate	core_mean_sTIL_CD68_density	0.3086372028630051
1230-031-160	intermediate	core_mean_sTIL_CD20_density	4.69878
1230-031-161	low	core_mean_sTIL_CD4_density	255.43812703877776
1230-031-161	low	core_mean_sTIL_CD4FOXP3_density	0
1230-031-161	low	core_mean_sTIL_CD8_density	80.26057656880593
1230-031-161	low	core_mean_sTIL_CD68_density	1.0639233757464934
1230-031-161	low	core_mean_sTIL_CD20_density	72.84697718890898
1230-031-162	low	core_mean_sTIL_CD4_density	416.5715066315722
1230-031-162	low	core_mean_sTIL_CD4FOXP3_density	6.575674655205614
1230-031-162	low	core_mean_sTIL_CD8_density	56.313841890864204
1230-031-162	low	core_mean_sTIL_CD68_density	5.575664041196355
1230-031-162	low	core_mean_sTIL_CD20_density	4.4753609799503264
1230-031-175	low	core_mean_sTIL_CD4_density	429.61210500472265
1230-031-175	low	core_mean_sTIL_CD4FOXP3_density	0
1230-031-175	low	core_mean_sTIL_CD8_density	145.43051939840365
1230-031-175	low	core_mean_sTIL_CD68_density	0
1230-031-175	low	core_mean_sTIL_CD20_density	96.34709717910356
1230-031-176	low	core_mean_sTIL_CD4_density	462.3353823494685
1230-031-176	low	core_mean_sTIL_CD4FOXP3_density	0
1230-031-176	low	core_mean_sTIL_CD8_density	242.7464104633617
1230-031-176	low	core_mean_sTIL_CD68_density	0.36311959823285667
1230-031-176	low	core_mean_sTIL_CD20_density	37.738894750291415
1230-008-024	intermediate	core_mean_sTIL_CD4_density	311.50063333100206
1230-008-024	intermediate	core_mean_sTIL_CD4FOXP3_density	20.933605591881303
1230-008-024	intermediate	core_mean_sTIL_CD8_density	50.04015651772518
1230-008-024	intermediate	core_mean_sTIL_CD68_density	456.7550365055971
1230-008-024	intermediate	core_mean_sTIL_CD20_density	1.4684425650734043
1230-008-027	low	core_mean_sTIL_CD4_density	250.13128795404722
1230-008-027	low	core_mean_sTIL_CD4FOXP3_density	11.248583602283137
1230-008-027	low	core_mean_sTIL_CD8_density	118.42996360049166
1230-008-027	low	core_mean_sTIL_CD68_density	597.8464425332692
1230-008-027	low	core_mean_sTIL_CD20_density	12.870679107444928
1230-008-028	low	core_mean_sTIL_CD4_density	151.59395106537502
1230-008-028	low	core_mean_sTIL_CD4FOXP3_density	25.357649485332885
1230-008-028	low	core_mean_sTIL_CD8_density	73.23306925794886
1230-008-028	low	core_mean_sTIL_CD68_density	622.2120810770633
1230-008-028	low	core_mean_sTIL_CD20_density	3.8792257375765855
1230-008-031	intermediate	core_mean_sTIL_CD4_density	161.62159739184705
1230-008-031	intermediate	core_mean_sTIL_CD4FOXP3_density	1.585180112860151
1230-008-031	intermediate	core_mean_sTIL_CD8_density	4.049436049790154
1230-008-031	intermediate	core_mean_sTIL_CD68_density	331.6075877229023
1230-008-031	intermediate	core_mean_sTIL_CD20_density	0.8790758240698522
1230-008-032	intermediate	core_mean_sTIL_CD4_density	143.6104806890425
1230-008-032	intermediate	core_mean_sTIL_CD4FOXP3_density	17.350253087015474
1230-008-032	intermediate	core_mean_sTIL_CD8_density	64.21721336559095
1230-008-032	intermediate	core_mean_sTIL_CD68_density	253.7252631319527
1230-008-032	intermediate	core_mean_sTIL_CD20_density	5.319954123170172
1230-008-033	low	core_mean_sTIL_CD4_density	413.9892168753022
1230-008-033	low	core_mean_sTIL_CD4FOXP3_density	25.530444187830714
1230-008-033	low	core_mean_sTIL_CD8_density	63.117330449631694
1230-008-033	low	core_mean_sTIL_CD68_density	504.23103338721546
1230-008-033	low	core_mean_sTIL_CD20_density	17.226808874419962
1230-008-035	low	core_mean_sTIL_CD4_density	141.83220908073446
1230-008-035	low	core_mean_sTIL_CD4FOXP3_density	3.3314728802735525
1230-008-035	low	core_mean_sTIL_CD8_density	32.0154
1230-008-035	low	core_mean_sTIL_CD68_density	136.62808193403242
1230-008-035	low	core_mean_sTIL_CD20_density	25.56179423586446
1230-008-036	low	core_mean_sTIL_CD4_density	42.18409430104182
1230-008-036	low	core_mean_sTIL_CD4FOXP3_density	0
1230-008-036	low	core_mean_sTIL_CD8_density	3.947387786654563
1230-008-036	low	core_mean_sTIL_CD68_density	92.97510790006949
1230-008-036	low	core_mean_sTIL_CD20_density	0
1230-008-043	low	core_mean_sTIL_CD4_density	62.082431203450284
1230-008-043	low	core_mean_sTIL_CD4FOXP3_density	4.694729884799103
1230-008-043	low	core_mean_sTIL_CD8_density	55.7717
1230-008-043	low	core_mean_sTIL_CD68_density	235.99994957167704
1230-008-043	low	core_mean_sTIL_CD20_density	5.568867589045131
1230-008-047	low	core_mean_sTIL_CD4_density	3.1890483593117542
1230-008-047	low	core_mean_sTIL_CD4FOXP3_density	3.268505709297898
1230-008-047	low	core_mean_sTIL_CD8_density	8.82717
1230-008-047	low	core_mean_sTIL_CD68_density	85.96330083690461
1230-008-047	low	core_mean_sTIL_CD20_density	0
1230-008-051	low	core_mean_sTIL_CD4_density	38.40757641633378
1230-008-051	low	core_mean_sTIL_CD4FOXP3_density	3.0210741354327957
1230-008-051	low	core_mean_sTIL_CD8_density	21.784656974958935
1230-008-051	low	core_mean_sTIL_CD68_density	151.475
1230-008-051	low	core_mean_sTIL_CD20_density	2.6099834291133797
1230-008-053	intermediate	core_mean_sTIL_CD4_density	0
1230-008-053	intermediate	core_mean_sTIL_CD4FOXP3_density	0
1230-008-053	intermediate	core_mean_sTIL_CD8_density	2.0396001159856905
1230-008-053	intermediate	core_mean_sTIL_CD68_density	293.94893124350835
1230-008-053	intermediate	core_mean_sTIL_CD20_density	0
1230-008-056	intermediate	core_mean_sTIL_CD4_density	0.3446377977369014
1230-008-056	intermediate	core_mean_sTIL_CD4FOXP3_density	0
1230-008-056	intermediate	core_mean_sTIL_CD8_density	24.683290970116172
1230-008-056	intermediate	core_mean_sTIL_CD68_density	326.7061165413811
1230-008-056	intermediate	core_mean_sTIL_CD20_density	1.6981947583514236
1230-032-102	low	core_mean_sTIL_CD4_density	0
1230-032-102	low	core_mean_sTIL_CD4FOXP3_density	0
1230-032-102	low	core_mean_sTIL_CD8_density	5.9425749961878385
1230-032-102	low	core_mean_sTIL_CD68_density	0
1230-032-102	low	core_mean_sTIL_CD20_density	0
1230-032-103	intermediate	core_mean_sTIL_CD4_density	14.594575974469048
1230-032-103	intermediate	core_mean_sTIL_CD4FOXP3_density	0
1230-032-103	intermediate	core_mean_sTIL_CD8_density	42.911499298485744
1230-032-103	intermediate	core_mean_sTIL_CD68_density	0.29131949757990694
1230-032-103	intermediate	core_mean_sTIL_CD20_density	0
1230-032-105	intermediate	core_mean_sTIL_CD4_density	19.09003686758598
1230-032-105	intermediate	core_mean_sTIL_CD4FOXP3_density	0
1230-032-105	intermediate	core_mean_sTIL_CD8_density	45.44493577191494
1230-032-105	intermediate	core_mean_sTIL_CD68_density	0
1230-032-105	intermediate	core_mean_sTIL_CD20_density	0
1230-032-106	intermediate	core_mean_sTIL_CD4_density	775.1136732486532
1230-032-106	intermediate	core_mean_sTIL_CD4FOXP3_density	0
1230-032-106	intermediate	core_mean_sTIL_CD8_density	336.19055211336934
1230-032-106	intermediate	core_mean_sTIL_CD68_density	0.32307273704832085
1230-032-106	intermediate	core_mean_sTIL_CD20_density	33.827679412867305
1230-032-108	low	core_mean_sTIL_CD4_density	40.856819316764344
1230-032-108	low	core_mean_sTIL_CD4FOXP3_density	0
1230-032-108	low	core_mean_sTIL_CD8_density	27.3099
1230-032-108	low	core_mean_sTIL_CD68_density	157.20909681646347
1230-032-108	low	core_mean_sTIL_CD20_density	0
1230-032-109	low	core_mean_sTIL_CD4_density	222.65879424575252
1230-032-109	low	core_mean_sTIL_CD4FOXP3_density	2.9506935355785946
1230-032-109	low	core_mean_sTIL_CD8_density	66.66468185650129
1230-032-109	low	core_mean_sTIL_CD68_density	746.4827793319382
1230-032-109	low	core_mean_sTIL_CD20_density	5.6792536473605715
1230-032-111	low	core_mean_sTIL_CD4_density	513.2071060383123
1230-032-111	low	core_mean_sTIL_CD4FOXP3_density	4.315058284786771
1230-032-111	low	core_mean_sTIL_CD8_density	36.54796656007117
1230-032-111	low	core_mean_sTIL_CD68_density	422.03489753748045
1230-032-111	low	core_mean_sTIL_CD20_density	0.863012
1230-010-219	high	core_mean_sTIL_CD4_density	91.76147641936237
1230-010-219	high	core_mean_sTIL_CD4FOXP3_density	43.20309567343812
1230-010-219	high	core_mean_sTIL_CD8_density	240.56816688927475
1230-010-219	high	core_mean_sTIL_CD68_density	520.2413122314792
1230-010-219	high	core_mean_sTIL_CD20_density	50.81036253879561
1230-010-220	low	core_mean_sTIL_CD4_density	554.1756293601659
1230-010-220	low	core_mean_sTIL_CD4FOXP3_density	132.05539732838042
1230-010-220	low	core_mean_sTIL_CD8_density	164.915
1230-010-220	low	core_mean_sTIL_CD68_density	462.35422750296027
1230-010-220	low	core_mean_sTIL_CD20_density	14.14240099570676
1230-010-221	intermediate	core_mean_sTIL_CD4_density	67.71419262323064
1230-010-221	intermediate	core_mean_sTIL_CD4FOXP3_density	43.32510983619542
1230-010-221	intermediate	core_mean_sTIL_CD8_density	10.666046300304586
1230-010-221	intermediate	core_mean_sTIL_CD68_density	340.42808584830414
1230-010-221	intermediate	core_mean_sTIL_CD20_density	1.3513449767991133
1230-010-222	intermediate	core_mean_sTIL_CD4_density	14.162708987013357
1230-010-222	intermediate	core_mean_sTIL_CD4FOXP3_density	5.598148617755191
1230-010-222	intermediate	core_mean_sTIL_CD8_density	68.05427603185598
1230-010-222	intermediate	core_mean_sTIL_CD68_density	190.6842599823247
1230-010-222	intermediate	core_mean_sTIL_CD20_density	0.6274725359192732
1230-010-224	high	core_mean_sTIL_CD4_density	309.6057343040459
1230-010-224	high	core_mean_sTIL_CD4FOXP3_density	122.38499182195696
1230-010-224	high	core_mean_sTIL_CD8_density	305.8571632799672
1230-010-224	high	core_mean_sTIL_CD68_density	484.3678581654866
1230-010-224	high	core_mean_sTIL_CD20_density	87.33312858728267
1230-010-225	low	core_mean_sTIL_CD4_density	106.05134877352545
1230-010-225	low	core_mean_sTIL_CD4FOXP3_density	13.459540573066274
1230-010-225	low	core_mean_sTIL_CD8_density	149.8654290680182
1230-010-225	low	core_mean_sTIL_CD68_density	949.5345723734542
1230-010-225	low	core_mean_sTIL_CD20_density	2.3963976674517955
1230-010-227	low	core_mean_sTIL_CD4_density	0.899106
1230-010-227	low	core_mean_sTIL_CD4FOXP3_density	0
1230-010-227	low	core_mean_sTIL_CD8_density	37.79822290517257
1230-010-227	low	core_mean_sTIL_CD68_density	189.77968586058427
1230-010-227	low	core_mean_sTIL_CD20_density	44.84603084920773
1230-010-228	low	core_mean_sTIL_CD4_density	19.013482766532935
1230-010-228	low	core_mean_sTIL_CD4FOXP3_density	1.947870789744246
1230-010-228	low	core_mean_sTIL_CD8_density	88.32004855414694
1230-010-228	low	core_mean_sTIL_CD68_density	430.91048627092033
1230-010-228	low	core_mean_sTIL_CD20_density	0
1230-010-231	intermediate	core_mean_sTIL_CD4_density	5.484532007943947
1230-010-231	intermediate	core_mean_sTIL_CD4FOXP3_density	0
1230-010-231	intermediate	core_mean_sTIL_CD8_density	16.067097984703654
1230-010-231	intermediate	core_mean_sTIL_CD68_density	19.77125021792145
1230-010-231	intermediate	core_mean_sTIL_CD20_density	2.496943071800871
1230-010-232	low	core_mean_sTIL_CD4_density	157.92711770626295
1230-010-232	low	core_mean_sTIL_CD4FOXP3_density	0
1230-010-232	low	core_mean_sTIL_CD8_density	45.89669339697723
1230-010-232	low	core_mean_sTIL_CD68_density	114.68191007394506
1230-010-232	low	core_mean_sTIL_CD20_density	51.92723796090781
1230-010-234	intermediate	core_mean_sTIL_CD4_density	32.10731013109756
1230-010-234	intermediate	core_mean_sTIL_CD4FOXP3_density	0
1230-010-234	intermediate	core_mean_sTIL_CD8_density	74.07518413448615
1230-010-234	intermediate	core_mean_sTIL_CD68_density	416.4939538235813
1230-010-234	intermediate	core_mean_sTIL_CD20_density	0
1230-010-236	low	core_mean_sTIL_CD4_density	127.06045125148835
1230-010-236	low	core_mean_sTIL_CD4FOXP3_density	0
1230-010-236	low	core_mean_sTIL_CD8_density	36.589002064691066
1230-010-236	low	core_mean_sTIL_CD68_density	157.77771010316778
1230-010-236	low	core_mean_sTIL_CD20_density	1.4503663920607186
1230-010-237	intermediate	core_mean_sTIL_CD4_density	775.0715874374746
1230-010-237	intermediate	core_mean_sTIL_CD4FOXP3_density	12.200282153022243
1230-010-237	intermediate	core_mean_sTIL_CD8_density	177.16173697044778
1230-010-237	intermediate	core_mean_sTIL_CD68_density	308.8554993981763
1230-010-237	intermediate	core_mean_sTIL_CD20_density	11.58777760808976
1230-010-238	intermediate	core_mean_sTIL_CD4_density	372.80647858858373
1230-010-238	intermediate	core_mean_sTIL_CD4FOXP3_density	7.026346974034593
1230-010-238	intermediate	core_mean_sTIL_CD8_density	30.599113176726807
1230-010-238	intermediate	core_mean_sTIL_CD68_density	685.9737687596883
1230-010-238	intermediate	core_mean_sTIL_CD20_density	0
1230-010-240	low	core_mean_sTIL_CD4_density	130.15144039369676
1230-010-240	low	core_mean_sTIL_CD4FOXP3_density	0
1230-010-240	low	core_mean_sTIL_CD8_density	33.33193234451056
1230-010-240	low	core_mean_sTIL_CD68_density	593.6534689309269
1230-010-240	low	core_mean_sTIL_CD20_density	0.5974015422518215
1230-010-241	low	core_mean_sTIL_CD4_density	75.614847713010107
1230-010-241	low	core_mean_sTIL_CD4FOXP3_density	3.5649556305622223
1230-010-241	low	core_mean_sTIL_CD8_density	16.523229897449816
1230-010-241	low	core_mean_sTIL_CD68_density	122.62701643031475
1230-010-241	low	core_mean_sTIL_CD20_density	0
1230-010-424	intermediate	core_mean_sTIL_CD4_density	190.10988417943673
1230-010-424	intermediate	core_mean_sTIL_CD4FOXP3_density	5.533905862811266
1230-010-424	intermediate	core_mean_sTIL_CD8_density	23.07698591017565
1230-010-424	intermediate	core_mean_sTIL_CD68_density	440.1769284081702
1230-010-424	intermediate	core_mean_sTIL_CD20_density	11.400096494139985
1230-010-425	low	core_mean_sTIL_CD4_density	348.87733841013534
1230-010-425	low	core_mean_sTIL_CD4FOXP3_density	5.45616
1230-010-425	low	core_mean_sTIL_CD8_density	174.5151488109147
1230-010-425	low	core_mean_sTIL_CD68_density	497.45936706000896
1230-010-425	low	core_mean_sTIL_CD20_density	0.45888456267819355
1230-010-426	low	core_mean_sTIL_CD4_density	118.31164171165301
1230-010-426	low	core_mean_sTIL_CD4FOXP3_density	11.72938477898632
1230-010-426	low	core_mean_sTIL_CD8_density	11.149163917272991
1230-010-426	low	core_mean_sTIL_CD68_density	512.1692549589682
1230-010-426	low	core_mean_sTIL_CD20_density	0.43135790822472275
1230-010-427	low	core_mean_sTIL_CD4_density	1002.6396304545868
1230-010-427	low	core_mean_sTIL_CD4FOXP3_density	42.41989799087575
1230-010-427	low	core_mean_sTIL_CD8_density	149.8114101344495
1230-010-427	low	core_mean_sTIL_CD68_density	1379.523962902183
1230-010-427	low	core_mean_sTIL_CD20_density	0
1230-010-436	low	core_mean_sTIL_CD4_density	84.61439325492601
1230-010-436	low	core_mean_sTIL_CD4FOXP3_density	8.361012186795778
1230-010-436	low	core_mean_sTIL_CD8_density	12.079465697353527
1230-010-436	low	core_mean_sTIL_CD68_density	820.2652422088885
1230-010-436	low	core_mean_sTIL_CD20_density	0.5461547754572027
1230-010-439	intermediate	core_mean_sTIL_CD4_density	7.850497224325865
1230-010-439	intermediate	core_mean_sTIL_CD4FOXP3_density	0.8722774693695405
1230-010-439	intermediate	core_mean_sTIL_CD8_density	9.595052163064945
1230-010-439	intermediate	core_mean_sTIL_CD68_density	70.62333339493554
1230-010-439	intermediate	core_mean_sTIL_CD20_density	0
1230-010-440	intermediate	core_mean_sTIL_CD4_density	5.308276255817105
1230-010-440	intermediate	core_mean_sTIL_CD4FOXP3_density	0
1230-010-440	intermediate	core_mean_sTIL_CD8_density	0
1230-010-440	intermediate	core_mean_sTIL_CD68_density	41.0293
1230-010-440	intermediate	core_mean_sTIL_CD20_density	0.36249780416955124
1230-010-446	low	core_mean_sTIL_CD4_density	24.646245198597093
1230-010-446	low	core_mean_sTIL_CD4FOXP3_density	0
1230-010-446	low	core_mean_sTIL_CD8_density	15.605680746071341
1230-010-446	low	core_mean_sTIL_CD68_density	187.55850882370012
1230-010-446	low	core_mean_sTIL_CD20_density	0
1230-010-447	intermediate	core_mean_sTIL_CD4_density	158.832
1230-010-447	intermediate	core_mean_sTIL_CD4FOXP3_density	31.639946131285857
1230-010-447	intermediate	core_mean_sTIL_CD8_density	144.6627377003443
1230-010-447	intermediate	core_mean_sTIL_CD68_density	710.9307146605149
1230-010-447	intermediate	core_mean_sTIL_CD20_density	1.8192439110094414
1230-010-448	intermediate	core_mean_sTIL_CD4_density	24.460175060531178
1230-010-448	intermediate	core_mean_sTIL_CD4FOXP3_density	4.6329805985697865
1230-010-448	intermediate	core_mean_sTIL_CD8_density	13.568690591276415
1230-010-448	intermediate	core_mean_sTIL_CD68_density	423.01394387342395
1230-010-448	intermediate	core_mean_sTIL_CD20_density	0
1230-010-449	intermediate	core_mean_sTIL_CD4_density	3.4978208138039384
1230-010-449	intermediate	core_mean_sTIL_CD4FOXP3_density	0
1230-010-449	intermediate	core_mean_sTIL_CD8_density	1.4750670159822037
1230-010-449	intermediate	core_mean_sTIL_CD68_density	14.741086060161376
1230-010-449	intermediate	core_mean_sTIL_CD20_density	0
1230-010-452	intermediate	core_mean_sTIL_CD4_density	2.4002825063876285
1230-010-452	intermediate	core_mean_sTIL_CD4FOXP3_density	0
1230-010-452	intermediate	core_mean_sTIL_CD8_density	0
1230-010-452	intermediate	core_mean_sTIL_CD68_density	147.20066976558348
1230-010-452	intermediate	core_mean_sTIL_CD20_density	0
1230-010-457	low	core_mean_sTIL_CD4_density	7.18063
1230-010-457	low	core_mean_sTIL_CD4FOXP3_density	0
1230-010-457	low	core_mean_sTIL_CD8_density	2.4854877617826285
1230-010-457	low	core_mean_sTIL_CD68_density	47.66810044149292
1230-010-457	low	core_mean_sTIL_CD20_density	1.1326309737647557
1230-010-458	intermediate	core_mean_sTIL_CD4_density	0
1230-010-458	intermediate	core_mean_sTIL_CD4FOXP3_density	0
1230-010-458	intermediate	core_mean_sTIL_CD8_density	0
1230-010-458	intermediate	core_mean_sTIL_CD68_density	39.94732209493345
1230-010-458	intermediate	core_mean_sTIL_CD20_density	0
1230-010-461	intermediate	core_mean_sTIL_CD4_density	0
1230-010-461	intermediate	core_mean_sTIL_CD4FOXP3_density	0
1230-010-461	intermediate	core_mean_sTIL_CD8_density	0
1230-010-461	intermediate	core_mean_sTIL_CD68_density	42.795182098196896
1230-010-461	intermediate	core_mean_sTIL_CD20_density	0
1230-010-467	intermediate	core_mean_sTIL_CD4_density	4.759351126416334
1230-010-467	intermediate	core_mean_sTIL_CD4FOXP3_density	0
1230-010-467	intermediate	core_mean_sTIL_CD8_density	1.141250783468663
1230-010-467	intermediate	core_mean_sTIL_CD68_density	20.84645467713917
1230-010-467	intermediate	core_mean_sTIL_CD20_density	1.141250783468663
1230-010-468	low	core_mean_sTIL_CD4_density	3.8516755687448336
1230-010-468	low	core_mean_sTIL_CD4FOXP3_density	0
1230-010-468	low	core_mean_sTIL_CD8_density	3.6681303912822285
1230-010-468	low	core_mean_sTIL_CD68_density	139.84098576495893
1230-010-468	low	core_mean_sTIL_CD20_density	0
1230-010-470	intermediate	core_mean_sTIL_CD4_density	8.923671853711832
1230-010-470	intermediate	core_mean_sTIL_CD4FOXP3_density	0
1230-010-470	intermediate	core_mean_sTIL_CD8_density	1.3707452596122565
1230-010-470	intermediate	core_mean_sTIL_CD68_density	34.33748529231522
1230-010-470	intermediate	core_mean_sTIL_CD20_density	4.453217895369245
1230-010-471	low	core_mean_sTIL_CD4_density	7.5776799620527315
1230-010-471	low	core_mean_sTIL_CD4FOXP3_density	0
1230-010-471	low	core_mean_sTIL_CD8_density	3.0759255745756118
1230-010-471	low	core_mean_sTIL_CD68_density	211.25064145567745
1230-010-471	low	core_mean_sTIL_CD20_density	0
1230-010-473	low	core_mean_sTIL_CD4_density	27.60254609278485
1230-010-473	low	core_mean_sTIL_CD4FOXP3_density	0
1230-010-473	low	core_mean_sTIL_CD8_density	12.557878364626642
1230-010-473	low	core_mean_sTIL_CD68_density	320.9386373135453
1230-010-473	low	core_mean_sTIL_CD20_density	0
1230-010-474	low	core_mean_sTIL_CD4_density	77.77893860836356
1230-010-474	low	core_mean_sTIL_CD4FOXP3_density	0
1230-010-474	low	core_mean_sTIL_CD8_density	21.97138397284645
1230-010-474	low	core_mean_sTIL_CD68_density	394.3001414493673
1230-010-474	low	core_mean_sTIL_CD20_density	0
1230-010-477	intermediate	core_mean_sTIL_CD4_density	205.47447953871475
1230-010-477	intermediate	core_mean_sTIL_CD4FOXP3_density	0
1230-010-477	intermediate	core_mean_sTIL_CD8_density	2.6221845212708255
1230-010-477	intermediate	core_mean_sTIL_CD68_density	93.8026
1230-010-477	intermediate	core_mean_sTIL_CD20_density	0.3370671611037439
1230-009-578	intermediate	core_mean_sTIL_CD4_density	649.4445822371081
1230-009-578	intermediate	core_mean_sTIL_CD4FOXP3_density	5.819456347750329
1230-009-578	intermediate	core_mean_sTIL_CD8_density	1.459723861540755
1230-009-578	intermediate	core_mean_sTIL_CD68_density	573.9756428700954
1230-009-578	intermediate	core_mean_sTIL_CD20_density	0
1230-012-257	intermediate	core_mean_sTIL_CD4_density	7.241468580173015
1230-012-257	intermediate	core_mean_sTIL_CD4FOXP3_density	0
1230-012-257	intermediate	core_mean_sTIL_CD8_density	0.5172477557266439
1230-012-257	intermediate	core_mean_sTIL_CD68_density	3.477629391459289
1230-012-257	intermediate	core_mean_sTIL_CD20_density	1.0344955114532879
1230-012-258	low	core_mean_sTIL_CD4_density	49.83862214428255
1230-012-258	low	core_mean_sTIL_CD4FOXP3_density	0.6890660921876718
1230-012-258	low	core_mean_sTIL_CD8_density	11.994004154979685
1230-012-258	low	core_mean_sTIL_CD68_density	59.683
1230-012-258	low	core_mean_sTIL_CD20_density	1.3781321843753436
1230-012-260	high	core_mean_sTIL_CD4_density	0
1230-012-260	high	core_mean_sTIL_CD4FOXP3_density	0
1230-012-260	high	core_mean_sTIL_CD8_density	0.34020628271870135
1230-012-260	high	core_mean_sTIL_CD68_density	36.09700153784046
1230-012-260	high	core_mean_sTIL_CD20_density	0.9249701091816153
1230-012-261	intermediate	core_mean_sTIL_CD4_density	551.6223718771847
1230-012-261	intermediate	core_mean_sTIL_CD4FOXP3_density	0
1230-012-261	intermediate	core_mean_sTIL_CD8_density	243.63079611135663
1230-012-261	intermediate	core_mean_sTIL_CD68_density	309.6135474999828
1230-012-261	intermediate	core_mean_sTIL_CD20_density	4498.0170389400655
1230-012-264	low	core_mean_sTIL_CD4_density	3.1619166948779904
1230-012-264	low	core_mean_sTIL_CD4FOXP3_density	0
1230-012-264	low	core_mean_sTIL_CD8_density	1.2782798648040083
1230-012-264	low	core_mean_sTIL_CD68_density	15.246427301677356
1230-012-264	low	core_mean_sTIL_CD20_density	0.8544589344066663
1230-012-265	intermediate	core_mean_sTIL_CD4_density	29.650130528025997
1230-012-265	intermediate	core_mean_sTIL_CD4FOXP3_density	0
1230-012-265	intermediate	core_mean_sTIL_CD8_density	13.322780970116392
1230-012-265	intermediate	core_mean_sTIL_CD68_density	35.45724299177072
1230-012-265	intermediate	core_mean_sTIL_CD20_density	11.05131604445644
1230-012-268	intermediate	core_mean_sTIL_CD4_density	32.815440576343576
1230-012-268	intermediate	core_mean_sTIL_CD4FOXP3_density	0.8863242211226485
1230-012-268	intermediate	core_mean_sTIL_CD8_density	92.31737527014498
1230-012-268	intermediate	core_mean_sTIL_CD68_density	82.82272142191604
1230-012-268	intermediate	core_mean_sTIL_CD20_density	2.093778950022498
1230-012-272	low	core_mean_sTIL_CD4_density	2.3527666907846925
1230-012-272	low	core_mean_sTIL_CD4FOXP3_density	0
1230-012-272	low	core_mean_sTIL_CD8_density	4.4234055480829495
1230-012-272	low	core_mean_sTIL_CD68_density	89.33109114910035
1230-012-272	low	core_mean_sTIL_CD20_density	0.8846811096165897
1230-012-275	low	core_mean_sTIL_CD4_density	4.17756
1230-012-275	low	core_mean_sTIL_CD4FOXP3_density	0
1230-012-275	low	core_mean_sTIL_CD8_density	7.489832192779222
1230-012-275	low	core_mean_sTIL_CD68_density	38.257801180580145
1230-012-275	low	core_mean_sTIL_CD20_density	0
1230-012-277	high	core_mean_sTIL_CD4_density	5.171390631008129
1230-012-277	high	core_mean_sTIL_CD4FOXP3_density	0
1230-012-277	high	core_mean_sTIL_CD8_density	297.5706106000308
1230-012-277	high	core_mean_sTIL_CD68_density	239.66441702253152
1230-012-277	high	core_mean_sTIL_CD20_density	197.16306491037722
1230-012-278	low	core_mean_sTIL_CD4_density	5.66828
1230-012-278	low	core_mean_sTIL_CD4FOXP3_density	0
1230-012-278	low	core_mean_sTIL_CD8_density	35.77079000810554
1230-012-278	low	core_mean_sTIL_CD68_density	243.2540626435756
1230-012-278	low	core_mean_sTIL_CD20_density	7.210722138147808
1230-012-279	intermediate	core_mean_sTIL_CD4_density	37.15658134633928
1230-012-279	intermediate	core_mean_sTIL_CD4FOXP3_density	0.5211279877830924
1230-012-279	intermediate	core_mean_sTIL_CD8_density	86.57574107076027
1230-012-279	intermediate	core_mean_sTIL_CD68_density	216.86195045458413
1230-012-279	intermediate	core_mean_sTIL_CD20_density	2.7900630449625248
1230-012-281	intermediate	core_mean_sTIL_CD4_density	267.7583809026044
1230-012-281	intermediate	core_mean_sTIL_CD4FOXP3_density	0
1230-012-281	intermediate	core_mean_sTIL_CD8_density	27.379783891850643
1230-012-281	intermediate	core_mean_sTIL_CD68_density	300.27984804782193
1230-012-281	intermediate	core_mean_sTIL_CD20_density	10.306925334291089
1230-012-282	intermediate	core_mean_sTIL_CD4_density	81.79862237035232
1230-012-282	intermediate	core_mean_sTIL_CD4FOXP3_density	1.1591825322931473
1230-012-282	intermediate	core_mean_sTIL_CD8_density	56.48957594248779
1230-012-282	intermediate	core_mean_sTIL_CD68_density	516.4480736871762
1230-012-282	intermediate	core_mean_sTIL_CD20_density	0.8024374841017072
1230-012-283	low	core_mean_sTIL_CD4_density	67.89598897267334
1230-012-283	low	core_mean_sTIL_CD4FOXP3_density	0
1230-012-283	low	core_mean_sTIL_CD8_density	22.829300371791614
1230-012-283	low	core_mean_sTIL_CD68_density	248.73299220537993
1230-012-283	low	core_mean_sTIL_CD20_density	17.364055793703713
1230-012-284	low	core_mean_sTIL_CD4_density	176.83401635536617
1230-012-284	low	core_mean_sTIL_CD4FOXP3_density	0
1230-012-284	low	core_mean_sTIL_CD8_density	145.61005220353601
1230-012-284	low	core_mean_sTIL_CD68_density	147.77030215810453
1230-012-284	low	core_mean_sTIL_CD20_density	36.33141091998524
1230-012-286	low	core_mean_sTIL_CD4_density	99.27631169609491
1230-012-286	low	core_mean_sTIL_CD4FOXP3_density	2.93676
1230-012-286	low	core_mean_sTIL_CD8_density	73.1705
1230-012-286	low	core_mean_sTIL_CD68_density	452.0320288970162
1230-012-286	low	core_mean_sTIL_CD20_density	0
1230-012-290	intermediate	core_mean_sTIL_CD4_density	149.98501060126702
1230-012-290	intermediate	core_mean_sTIL_CD4FOXP3_density	26.836736432788534
1230-012-290	intermediate	core_mean_sTIL_CD8_density	51.742432538816004
1230-012-290	intermediate	core_mean_sTIL_CD68_density	279.58869058617785
1230-012-290	intermediate	core_mean_sTIL_CD20_density	30.3921
1230-012-293	intermediate	core_mean_sTIL_CD4_density	0
1230-012-293	intermediate	core_mean_sTIL_CD4FOXP3_density	0
1230-012-293	intermediate	core_mean_sTIL_CD8_density	0
1230-012-293	intermediate	core_mean_sTIL_CD68_density	17.890700077850838
1230-012-293	intermediate	core_mean_sTIL_CD20_density	2131.140016650637
1230-012-294	intermediate	core_mean_sTIL_CD4_density	0
1230-012-294	intermediate	core_mean_sTIL_CD4FOXP3_density	0
1230-012-294	intermediate	core_mean_sTIL_CD8_density	0
1230-012-294	intermediate	core_mean_sTIL_CD68_density	47.18873360039919
1230-012-294	intermediate	core_mean_sTIL_CD20_density	35.622797579930605
1230-012-295	intermediate	core_mean_sTIL_CD4_density	3.694078711917539
1230-012-295	intermediate	core_mean_sTIL_CD4FOXP3_density	0
1230-012-295	intermediate	core_mean_sTIL_CD8_density	24.278140833331843
1230-012-295	intermediate	core_mean_sTIL_CD68_density	185.72513222921708
1230-012-295	intermediate	core_mean_sTIL_CD20_density	9.114214292210196
1230-012-299	low	core_mean_sTIL_CD4_density	66.35696162574907
1230-012-299	low	core_mean_sTIL_CD4FOXP3_density	0.6847297460707127
1230-012-299	low	core_mean_sTIL_CD8_density	25.97715350022926
1230-012-299	low	core_mean_sTIL_CD68_density	131.69907653770264
1230-012-299	low	core_mean_sTIL_CD20_density	53.441582134443394
1230-012-300	intermediate	core_mean_sTIL_CD4_density	158.29712571226497
1230-012-300	intermediate	core_mean_sTIL_CD4FOXP3_density	1.8414174937239889
1230-012-300	intermediate	core_mean_sTIL_CD8_density	30.941287368985087
1230-012-300	intermediate	core_mean_sTIL_CD68_density	16.709533009650798
1230-012-300	intermediate	core_mean_sTIL_CD20_density	9.633608854024155
1230-012-301	intermediate	core_mean_sTIL_CD4_density	40.5719
1230-012-301	intermediate	core_mean_sTIL_CD4FOXP3_density	0
1230-012-301	intermediate	core_mean_sTIL_CD8_density	7.332131856501056
1230-012-301	intermediate	core_mean_sTIL_CD68_density	135.6919134326894
1230-012-301	intermediate	core_mean_sTIL_CD20_density	3.4797015748442055
1230-012-302	intermediate	core_mean_sTIL_CD4_density	12.427182738303674
1230-012-302	intermediate	core_mean_sTIL_CD4FOXP3_density	2.242439415293533
1230-012-302	intermediate	core_mean_sTIL_CD8_density	1.6344938527036152
1230-012-302	intermediate	core_mean_sTIL_CD68_density	196.294
1230-012-302	intermediate	core_mean_sTIL_CD20_density	7.750747582572254
1230-012-305	intermediate	core_mean_sTIL_CD4_density	273.9505632340619
1230-012-305	intermediate	core_mean_sTIL_CD4FOXP3_density	6.8009622632581985
1230-012-305	intermediate	core_mean_sTIL_CD8_density	18.320896503459565
1230-012-305	intermediate	core_mean_sTIL_CD68_density	98.88766611708004
1230-012-305	intermediate	core_mean_sTIL_CD20_density	34.584238921401436
1230-012-306	low	core_mean_sTIL_CD4_density	144.76105130935906
1230-012-306	low	core_mean_sTIL_CD4FOXP3_density	3.3123737536922357
1230-012-306	low	core_mean_sTIL_CD8_density	50.04779849977785
1230-012-306	low	core_mean_sTIL_CD68_density	101.08404472524902
1230-012-306	low	core_mean_sTIL_CD20_density	39.013291150929085
1230-012-307	intermediate	core_mean_sTIL_CD4_density	485.4457480887911
1230-012-307	intermediate	core_mean_sTIL_CD4FOXP3_density	17.23573618366069
1230-012-307	intermediate	core_mean_sTIL_CD8_density	27.0663
1230-012-307	intermediate	core_mean_sTIL_CD68_density	262.0919509493482
1230-012-307	intermediate	core_mean_sTIL_CD20_density	53.29669973140872
1230-012-308	low	core_mean_sTIL_CD4_density	12.890526035399851
1230-012-308	low	core_mean_sTIL_CD4FOXP3_density	0.6437252016935895
1230-012-308	low	core_mean_sTIL_CD8_density	23.530735779303644
1230-012-308	low	core_mean_sTIL_CD68_density	147.37696471137332
1230-012-308	low	core_mean_sTIL_CD20_density	39.65270366901235
1230-012-309	intermediate	core_mean_sTIL_CD4_density	55.60282301988805
1230-012-309	intermediate	core_mean_sTIL_CD4FOXP3_density	4.599124424063505
1230-012-309	intermediate	core_mean_sTIL_CD8_density	0.8072052431532246
1230-012-309	intermediate	core_mean_sTIL_CD68_density	10.65316374771269
1230-012-309	intermediate	core_mean_sTIL_CD20_density	0.8869530365136095
1230-012-311	high	core_mean_sTIL_CD4_density	121.74179102778041
1230-012-311	high	core_mean_sTIL_CD4FOXP3_density	1.62051
1230-012-311	high	core_mean_sTIL_CD8_density	0.5144942285066435
1230-012-311	high	core_mean_sTIL_CD68_density	271.83308886924283
1230-012-311	high	core_mean_sTIL_CD20_density	13.891344169679373
1230-012-312	high	core_mean_sTIL_CD4_density	0.9119421792180689
1230-012-312	high	core_mean_sTIL_CD4FOXP3_density	0
1230-012-312	high	core_mean_sTIL_CD8_density	0.4721206611993206
1230-012-312	high	core_mean_sTIL_CD68_density	268.1188951708916
1230-012-312	high	core_mean_sTIL_CD20_density	1.4002124120076755
1230-012-316	low	core_mean_sTIL_CD4_density	246.81389920462092
1230-012-316	low	core_mean_sTIL_CD4FOXP3_density	7.4738623677508205
1230-012-316	low	core_mean_sTIL_CD8_density	25.454063216025215
1230-012-316	low	core_mean_sTIL_CD68_density	299.99527270747615
1230-012-316	low	core_mean_sTIL_CD20_density	41.23149503398474
1230-012-317	high	core_mean_sTIL_CD4_density	157.77420769235596
1230-012-317	high	core_mean_sTIL_CD4FOXP3_density	14.926004264696674
1230-012-317	high	core_mean_sTIL_CD8_density	21.578303811362723
1230-012-317	high	core_mean_sTIL_CD68_density	584.0407564343961
1230-012-317	high	core_mean_sTIL_CD20_density	3.4680734490875174
1230-012-318	intermediate	core_mean_sTIL_CD4_density	0
1230-012-318	intermediate	core_mean_sTIL_CD4FOXP3_density	0
1230-012-318	intermediate	core_mean_sTIL_CD8_density	0
1230-012-318	intermediate	core_mean_sTIL_CD68_density	16.096942224854967
1230-012-318	intermediate	core_mean_sTIL_CD20_density	0
1230-012-319	high	core_mean_sTIL_CD4_density	12.25
1230-012-319	high	core_mean_sTIL_CD4FOXP3_density	0.3086238865197376
1230-012-319	high	core_mean_sTIL_CD8_density	4.514036370759856
1230-012-319	high	core_mean_sTIL_CD68_density	36.537148167487466
1230-012-319	high	core_mean_sTIL_CD20_density	1.6814210755582486
1230-012-320	low	core_mean_sTIL_CD4_density	174.63632431484962
1230-012-320	low	core_mean_sTIL_CD4FOXP3_density	0.36993044086941196
1230-012-320	low	core_mean_sTIL_CD8_density	2.1486397301815363
1230-012-320	low	core_mean_sTIL_CD68_density	195.80899236958487
1230-012-320	low	core_mean_sTIL_CD20_density	49.32440765475793
1230-012-321	intermediate	core_mean_sTIL_CD4_density	82.91703914465495
1230-012-321	intermediate	core_mean_sTIL_CD4FOXP3_density	0.30435341031039786
1230-012-321	intermediate	core_mean_sTIL_CD8_density	29.74699016158888
1230-012-321	intermediate	core_mean_sTIL_CD68_density	316.4728076885891
1230-012-321	intermediate	core_mean_sTIL_CD20_density	0.5981708742785887
1230-012-322	high	core_mean_sTIL_CD4_density	94.0886
1230-012-322	high	core_mean_sTIL_CD4FOXP3_density	32.757229124229895
1230-012-322	high	core_mean_sTIL_CD8_density	24.56696562348377
1230-012-322	high	core_mean_sTIL_CD68_density	493.9500166469394
1230-012-322	high	core_mean_sTIL_CD20_density	10.235916936555356
1230-012-325	low	core_mean_sTIL_CD4_density	130.0191244140175
1230-012-325	low	core_mean_sTIL_CD4FOXP3_density	0.6239690860755995
1230-012-325	low	core_mean_sTIL_CD8_density	3.070483565044369
1230-012-325	low	core_mean_sTIL_CD68_density	52.57333223846209
1230-012-325	low	core_mean_sTIL_CD20_density	4.855012078715553
1230-012-327	low	core_mean_sTIL_CD4_density	34.8695
1230-012-327	low	core_mean_sTIL_CD4FOXP3_density	0.7670038031883581
1230-012-327	low	core_mean_sTIL_CD8_density	29.49481093226924
1230-012-327	low	core_mean_sTIL_CD68_density	523.1876192332853
1230-012-327	low	core_mean_sTIL_CD20_density	12.371638189694403
1230-012-330	low	core_mean_sTIL_CD4_density	48.8362
1230-012-330	low	core_mean_sTIL_CD4FOXP3_density	0
1230-012-330	low	core_mean_sTIL_CD8_density	1.1833899223810112
1230-012-330	low	core_mean_sTIL_CD68_density	22.608810511798513
1230-012-330	low	core_mean_sTIL_CD20_density	0.3486967007503744
1230-012-331	low	core_mean_sTIL_CD4_density	55.63679189515008
1230-012-331	low	core_mean_sTIL_CD4FOXP3_density	0
1230-012-331	low	core_mean_sTIL_CD8_density	11.922169691817876
1230-012-331	low	core_mean_sTIL_CD68_density	57.62382017711973
1230-012-331	low	core_mean_sTIL_CD20_density	0
1230-012-332	high	core_mean_sTIL_CD4_density	1032.8768822326117
1230-012-332	high	core_mean_sTIL_CD4FOXP3_density	35.88042885710575
1230-012-332	high	core_mean_sTIL_CD8_density	104.43603311300805
1230-012-332	high	core_mean_sTIL_CD68_density	345.35434942808394
1230-012-332	high	core_mean_sTIL_CD20_density	106.56188011302301
1230-012-333	intermediate	core_mean_sTIL_CD4_density	87.19570326971126
1230-012-333	intermediate	core_mean_sTIL_CD4FOXP3_density	0
1230-012-333	intermediate	core_mean_sTIL_CD8_density	12.523307654878527
1230-012-333	intermediate	core_mean_sTIL_CD68_density	301.431
1230-012-333	intermediate	core_mean_sTIL_CD20_density	150.71000644878472
1230-012-335	high	core_mean_sTIL_CD4_density	602.1504460549161
1230-012-335	high	core_mean_sTIL_CD4FOXP3_density	0
1230-012-335	high	core_mean_sTIL_CD8_density	224.67620626800425
1230-012-335	high	core_mean_sTIL_CD68_density	652.0994154402822
1230-012-335	high	core_mean_sTIL_CD20_density	26.60116307094065
1230-012-336	intermediate	core_mean_sTIL_CD4_density	895.6936471966769
1230-012-336	intermediate	core_mean_sTIL_CD4FOXP3_density	6.94583
1230-012-336	intermediate	core_mean_sTIL_CD8_density	80.88398853514173
1230-012-336	intermediate	core_mean_sTIL_CD68_density	506.57991353223167
1230-012-336	intermediate	core_mean_sTIL_CD20_density	18.176718522044126
1230-012-337	low	core_mean_sTIL_CD4_density	159.26627512126063
1230-012-337	low	core_mean_sTIL_CD4FOXP3_density	0
1230-012-337	low	core_mean_sTIL_CD8_density	16.819901685016355
1230-012-337	low	core_mean_sTIL_CD68_density	371.7681967332553
1230-012-337	low	core_mean_sTIL_CD20_density	5.5016777916356014
1230-012-338	intermediate	core_mean_sTIL_CD4_density	302.4630834314434
1230-012-338	intermediate	core_mean_sTIL_CD4FOXP3_density	0
1230-012-338	intermediate	core_mean_sTIL_CD8_density	26.746236604040085
1230-012-338	intermediate	core_mean_sTIL_CD68_density	604.3371478813079
1230-012-338	intermediate	core_mean_sTIL_CD20_density	1.383946853119368
1230-012-339	low	core_mean_sTIL_CD4_density	91.89275210570673
1230-012-339	low	core_mean_sTIL_CD4FOXP3_density	0
1230-012-339	low	core_mean_sTIL_CD8_density	37.31442143347119
1230-012-339	low	core_mean_sTIL_CD68_density	263.05786332268747
1230-012-339	low	core_mean_sTIL_CD20_density	0
1230-012-340	high	core_mean_sTIL_CD4_density	294.5754156075606
1230-012-340	high	core_mean_sTIL_CD4FOXP3_density	1.0693674105402724
1230-012-340	high	core_mean_sTIL_CD8_density	33.76411586461212
1230-012-340	high	core_mean_sTIL_CD68_density	548.6954257354016
1230-012-340	high	core_mean_sTIL_CD20_density	1.8333946603847235
1230-012-341	low	core_mean_sTIL_CD4_density	411.4398848040181
1230-012-341	low	core_mean_sTIL_CD4FOXP3_density	4.58083
1230-012-341	low	core_mean_sTIL_CD8_density	18.716938377608077
1230-012-341	low	core_mean_sTIL_CD68_density	557.095
1230-012-341	low	core_mean_sTIL_CD20_density	0.3766880994661501
1230-012-342	low	core_mean_sTIL_CD4_density	297.1994604582319
1230-012-342	low	core_mean_sTIL_CD4FOXP3_density	0
1230-012-342	low	core_mean_sTIL_CD8_density	112.25688797055113
1230-012-342	low	core_mean_sTIL_CD68_density	355.29360910279615
1230-012-342	low	core_mean_sTIL_CD20_density	6.135726516641822
1230-012-343	low	core_mean_sTIL_CD4_density	203.55115128667504
1230-012-343	low	core_mean_sTIL_CD4FOXP3_density	10.80180700489103
1230-012-343	low	core_mean_sTIL_CD8_density	33.23856010329318
1230-012-343	low	core_mean_sTIL_CD68_density	554.864
1230-012-343	low	core_mean_sTIL_CD20_density	0.31648349867697234
1230-012-344	high	core_mean_sTIL_CD4_density	447.1447842209265
1230-012-344	high	core_mean_sTIL_CD4FOXP3_density	4.819674351138492
1230-012-344	high	core_mean_sTIL_CD8_density	35.4318
1230-012-344	high	core_mean_sTIL_CD68_density	305.2398957495172
1230-012-344	high	core_mean_sTIL_CD20_density	2.8730321320324075
1230-012-350	low	core_mean_sTIL_CD4_density	63.70274444881322
1230-012-350	low	core_mean_sTIL_CD4FOXP3_density	0
1230-012-350	low	core_mean_sTIL_CD8_density	0
1230-012-350	low	core_mean_sTIL_CD68_density	61.53391791047381
1230-012-350	low	core_mean_sTIL_CD20_density	0
1230-012-351	intermediate	core_mean_sTIL_CD4_density	250.14688519984531
1230-012-351	intermediate	core_mean_sTIL_CD4FOXP3_density	0.46887614233466746
1230-012-351	intermediate	core_mean_sTIL_CD8_density	36.86096834496896
1230-012-351	intermediate	core_mean_sTIL_CD68_density	382.0404549349356
1230-012-351	intermediate	core_mean_sTIL_CD20_density	3.130684830691171
1230-012-352	low	core_mean_sTIL_CD4_density	183.67988063201818
1230-012-352	low	core_mean_sTIL_CD4FOXP3_density	0
1230-012-352	low	core_mean_sTIL_CD8_density	29.72055137671624
1230-012-352	low	core_mean_sTIL_CD68_density	124.11869155773549
1230-012-352	low	core_mean_sTIL_CD20_density	2.1448609222688355
1230-012-356	intermediate	core_mean_sTIL_CD4_density	121.21859584802172
1230-012-356	intermediate	core_mean_sTIL_CD4FOXP3_density	0
1230-012-356	intermediate	core_mean_sTIL_CD8_density	24.86527758205548
1230-012-356	intermediate	core_mean_sTIL_CD68_density	223.42936728944017
1230-012-356	intermediate	core_mean_sTIL_CD20_density	6.438578945772913
1230-012-357	low	core_mean_sTIL_CD4_density	189.45714239536335
1230-012-357	low	core_mean_sTIL_CD4FOXP3_density	0
1230-012-357	low	core_mean_sTIL_CD8_density	11.043850378188592
1230-012-357	low	core_mean_sTIL_CD68_density	446.0683422748532
1230-012-357	low	core_mean_sTIL_CD20_density	0
1230-012-358	intermediate	core_mean_sTIL_CD4_density	593.8839267736315
1230-012-358	intermediate	core_mean_sTIL_CD4FOXP3_density	0
1230-012-358	intermediate	core_mean_sTIL_CD8_density	173.25802986024934
1230-012-358	intermediate	core_mean_sTIL_CD68_density	768.7069853725442
1230-012-358	intermediate	core_mean_sTIL_CD20_density	0.3643610844580978
1230-012-363	intermediate	core_mean_sTIL_CD4_density	136.04541079663346
1230-012-363	intermediate	core_mean_sTIL_CD4FOXP3_density	0
1230-012-363	intermediate	core_mean_sTIL_CD8_density	15.29491188308024
1230-012-363	intermediate	core_mean_sTIL_CD68_density	438.87918487174824
1230-012-363	intermediate	core_mean_sTIL_CD20_density	0
1230-012-364	low	core_mean_sTIL_CD4_density	153.3108908306095
1230-012-364	low	core_mean_sTIL_CD4FOXP3_density	0
1230-012-364	low	core_mean_sTIL_CD8_density	98.50457148999375
1230-012-364	low	core_mean_sTIL_CD68_density	526.8971434705488
1230-012-364	low	core_mean_sTIL_CD20_density	0.414163
1230-012-365	low	core_mean_sTIL_CD4_density	102.55910099390998
1230-012-365	low	core_mean_sTIL_CD4FOXP3_density	0
1230-012-365	low	core_mean_sTIL_CD8_density	66.64955402081246
1230-012-365	low	core_mean_sTIL_CD68_density	225.935
1230-012-365	low	core_mean_sTIL_CD20_density	19.899143232436234
1230-012-366	intermediate	core_mean_sTIL_CD4_density	1.8846657675303224
1230-012-366	intermediate	core_mean_sTIL_CD4FOXP3_density	0
1230-012-366	intermediate	core_mean_sTIL_CD8_density	0.4221219063582492
1230-012-366	intermediate	core_mean_sTIL_CD68_density	68.01843249100334
1230-012-366	intermediate	core_mean_sTIL_CD20_density	0
1230-012-367	intermediate	core_mean_sTIL_CD4_density	55.477781599054005
1230-012-367	intermediate	core_mean_sTIL_CD4FOXP3_density	0
1230-012-367	intermediate	core_mean_sTIL_CD8_density	49.37890081283513
1230-012-367	intermediate	core_mean_sTIL_CD68_density	133.8268519542913
1230-012-367	intermediate	core_mean_sTIL_CD20_density	13.116729873030804
1230-012-368	high	core_mean_sTIL_CD4_density	422.2616512817295
1230-012-368	high	core_mean_sTIL_CD4FOXP3_density	0
1230-012-368	high	core_mean_sTIL_CD8_density	225.10531463590632
1230-012-368	high	core_mean_sTIL_CD68_density	630.6851704823721
1230-012-368	high	core_mean_sTIL_CD20_density	946.547
1230-012-370	low	core_mean_sTIL_CD4_density	55.8532
1230-012-370	low	core_mean_sTIL_CD4FOXP3_density	15.898491675157748
1230-012-370	low	core_mean_sTIL_CD8_density	7.343121667662729
1230-012-370	low	core_mean_sTIL_CD68_density	269.9449224897531
1230-012-370	low	core_mean_sTIL_CD20_density	1.8676937164995497
1230-012-371	intermediate	core_mean_sTIL_CD4_density	138.92720059852635
1230-012-371	intermediate	core_mean_sTIL_CD4FOXP3_density	4.618472310984393
1230-012-371	intermediate	core_mean_sTIL_CD8_density	136.0287095617542
1230-012-371	intermediate	core_mean_sTIL_CD68_density	633.3108937467999
1230-012-371	intermediate	core_mean_sTIL_CD20_density	1.5560883083227153
1230-012-372	low	core_mean_sTIL_CD4_density	558.0962759888837
1230-012-372	low	core_mean_sTIL_CD4FOXP3_density	18.2204
1230-012-372	low	core_mean_sTIL_CD8_density	20.246823569325084
1230-012-372	low	core_mean_sTIL_CD68_density	259.9261283860393
1230-012-372	low	core_mean_sTIL_CD20_density	289.23861460379504
1230-012-373	low	core_mean_sTIL_CD4_density	264.34876089395726
1230-012-373	low	core_mean_sTIL_CD4FOXP3_density	0.41839820764902214
1230-012-373	low	core_mean_sTIL_CD8_density	93.58347724751484
1230-012-373	low	core_mean_sTIL_CD68_density	325.67723494030315
1230-012-373	low	core_mean_sTIL_CD20_density	1.5280767290111785
1230-012-376	low	core_mean_sTIL_CD4_density	166.75731393912343
1230-012-376	low	core_mean_sTIL_CD4FOXP3_density	26.11183182224931
1230-012-376	low	core_mean_sTIL_CD8_density	39.91462575963477
1230-012-376	low	core_mean_sTIL_CD68_density	232.11692299378993
1230-012-376	low	core_mean_sTIL_CD20_density	3.4175459202798106
1230-012-377	intermediate	core_mean_sTIL_CD4_density	723.2042935280408
1230-012-377	intermediate	core_mean_sTIL_CD4FOXP3_density	63.038558633657644
1230-012-377	intermediate	core_mean_sTIL_CD8_density	90.36298720014916
1230-012-377	intermediate	core_mean_sTIL_CD68_density	697.0791405733713
1230-012-377	intermediate	core_mean_sTIL_CD20_density	1.0830120036718438
1230-012-378	intermediate	core_mean_sTIL_CD4_density	167.10840934585224
1230-012-378	intermediate	core_mean_sTIL_CD4FOXP3_density	9.263955425655036
1230-012-378	intermediate	core_mean_sTIL_CD8_density	8.065502748120844
1230-012-378	intermediate	core_mean_sTIL_CD68_density	343.59427716123946
1230-012-378	intermediate	core_mean_sTIL_CD20_density	3.119535937833888
1230-012-379	intermediate	core_mean_sTIL_CD4_density	254.1340371362875
1230-012-379	intermediate	core_mean_sTIL_CD4FOXP3_density	13.851749998162884
1230-012-379	intermediate	core_mean_sTIL_CD8_density	19.7674
1230-012-379	intermediate	core_mean_sTIL_CD68_density	364.09315945410833
1230-012-379	intermediate	core_mean_sTIL_CD20_density	0.34651554707839927
1230-012-380	intermediate	core_mean_sTIL_CD4_density	138.92027787385447
1230-012-380	intermediate	core_mean_sTIL_CD4FOXP3_density	3.8665001859845947
1230-012-380	intermediate	core_mean_sTIL_CD8_density	24.505218411497278
1230-012-380	intermediate	core_mean_sTIL_CD68_density	401.00392550263905
1230-012-380	intermediate	core_mean_sTIL_CD20_density	4.836461975156786
1230-012-382	intermediate	core_mean_sTIL_CD4_density	41.6164
1230-012-382	intermediate	core_mean_sTIL_CD4FOXP3_density	1.3400126711598186
1230-012-382	intermediate	core_mean_sTIL_CD8_density	11.409817997766908
1230-012-382	intermediate	core_mean_sTIL_CD68_density	383.9897993260995
1230-012-382	intermediate	core_mean_sTIL_CD20_density	0
1230-012-383	high	core_mean_sTIL_CD4_density	98.75333014752813
1230-012-383	high	core_mean_sTIL_CD4FOXP3_density	17.581333415059092
1230-012-383	high	core_mean_sTIL_CD8_density	10.641342534426103
1230-012-383	high	core_mean_sTIL_CD68_density	517.8375696586077
1230-012-383	high	core_mean_sTIL_CD20_density	0.32250300516362784
1230-012-384	low	core_mean_sTIL_CD4_density	439.378
1230-012-384	low	core_mean_sTIL_CD4FOXP3_density	8.713571597839415
1230-012-384	low	core_mean_sTIL_CD8_density	51.99928018455968
1230-012-384	low	core_mean_sTIL_CD68_density	440.99741228953656
1230-012-384	low	core_mean_sTIL_CD20_density	2.816820613824873
1230-012-387	low	core_mean_sTIL_CD4_density	40.64167291087064
1230-012-387	low	core_mean_sTIL_CD4FOXP3_density	0
1230-012-387	low	core_mean_sTIL_CD8_density	14.176420444329425
1230-012-387	low	core_mean_sTIL_CD68_density	162.50968648518173
1230-012-387	low	core_mean_sTIL_CD20_density	1.057900190658993
1230-012-388	intermediate	core_mean_sTIL_CD4_density	190.33199354517518
1230-012-388	intermediate	core_mean_sTIL_CD4FOXP3_density	19.936673707589616
1230-012-388	intermediate	core_mean_sTIL_CD8_density	14.205551751504881
1230-012-388	intermediate	core_mean_sTIL_CD68_density	513.6416438002342
1230-012-388	intermediate	core_mean_sTIL_CD20_density	0.4312775225141961
1230-012-389	low	core_mean_sTIL_CD4_density	1280.843009925019
1230-012-389	low	core_mean_sTIL_CD4FOXP3_density	13.19755989374407
1230-012-389	low	core_mean_sTIL_CD8_density	88.52606768217974
1230-012-389	low	core_mean_sTIL_CD68_density	633.0065249757075
1230-012-389	low	core_mean_sTIL_CD20_density	3.522009379400881
1230-012-391	low	core_mean_sTIL_CD4_density	58.85948899251701
1230-012-391	low	core_mean_sTIL_CD4FOXP3_density	0
1230-012-391	low	core_mean_sTIL_CD8_density	1.6298410200099247
1230-012-391	low	core_mean_sTIL_CD68_density	62.09313388548561
1230-012-391	low	core_mean_sTIL_CD20_density	0
1230-012-392	low	core_mean_sTIL_CD4_density	1103.1989065793327
1230-012-392	low	core_mean_sTIL_CD4FOXP3_density	83.95646011615594
1230-012-392	low	core_mean_sTIL_CD8_density	116.38497624070129
1230-012-392	low	core_mean_sTIL_CD68_density	688.2799401426573
1230-012-392	low	core_mean_sTIL_CD20_density	1.7816138695789165
1230-012-393	high	core_mean_sTIL_CD4_density	295.4743829529495
1230-012-393	high	core_mean_sTIL_CD4FOXP3_density	28.581189986157693
1230-012-393	high	core_mean_sTIL_CD8_density	42.71319905527168
1230-012-393	high	core_mean_sTIL_CD68_density	689.8232420348482
1230-012-393	high	core_mean_sTIL_CD20_density	0
1230-012-394	intermediate	core_mean_sTIL_CD4_density	129.37801434973198
1230-012-394	intermediate	core_mean_sTIL_CD4FOXP3_density	24.126095639768515
1230-012-394	intermediate	core_mean_sTIL_CD8_density	20.71117841075425
1230-012-394	intermediate	core_mean_sTIL_CD68_density	260.6806926734594
1230-012-394	intermediate	core_mean_sTIL_CD20_density	0
1230-012-395	high	core_mean_sTIL_CD4_density	142.1846528243199
1230-012-395	high	core_mean_sTIL_CD4FOXP3_density	5.462001531869706
1230-012-395	high	core_mean_sTIL_CD8_density	43.4475
1230-012-395	high	core_mean_sTIL_CD68_density	323.76611913248365
1230-012-395	high	core_mean_sTIL_CD20_density	0
1230-012-397	intermediate	core_mean_sTIL_CD4_density	112.72438398063936
1230-012-397	intermediate	core_mean_sTIL_CD4FOXP3_density	11.34653282731064
1230-012-397	intermediate	core_mean_sTIL_CD8_density	54.637967586322034
1230-012-397	intermediate	core_mean_sTIL_CD68_density	397.46378750396184
1230-012-397	intermediate	core_mean_sTIL_CD20_density	0.3106124952262742
1230-012-398	high	core_mean_sTIL_CD4_density	1229.63
1230-012-398	high	core_mean_sTIL_CD4FOXP3_density	73.91066988511308
1230-012-398	high	core_mean_sTIL_CD8_density	199.87910841980872
1230-012-398	high	core_mean_sTIL_CD68_density	701.0326562388825
1230-012-398	high	core_mean_sTIL_CD20_density	15.569302371963834
1230-012-399	high	core_mean_sTIL_CD4_density	305.84125856307435
1230-012-399	high	core_mean_sTIL_CD4FOXP3_density	45.25478568251607
1230-012-399	high	core_mean_sTIL_CD8_density	43.56426077011437
1230-012-399	high	core_mean_sTIL_CD68_density	397.7402112173384
1230-012-399	high	core_mean_sTIL_CD20_density	0.8709632799672328
1230-012-401	intermediate	core_mean_sTIL_CD4_density	62.888840493497796
1230-012-401	intermediate	core_mean_sTIL_CD4FOXP3_density	12.141532115591382
1230-012-401	intermediate	core_mean_sTIL_CD8_density	24.30887514903609
1230-012-401	intermediate	core_mean_sTIL_CD68_density	241.72491953930805
1230-012-401	intermediate	core_mean_sTIL_CD20_density	0
1230-012-402	low	core_mean_sTIL_CD4_density	84.6953
1230-012-402	low	core_mean_sTIL_CD4FOXP3_density	2.616881413016677
1230-012-402	low	core_mean_sTIL_CD8_density	44.86903015638597
1230-012-402	low	core_mean_sTIL_CD68_density	335.32337174587343
1230-012-402	low	core_mean_sTIL_CD20_density	0
1230-012-403	high	core_mean_sTIL_CD4_density	180.06424266308895
1230-012-403	high	core_mean_sTIL_CD4FOXP3_density	4.62176
1230-012-403	high	core_mean_sTIL_CD8_density	8.06904
1230-012-403	high	core_mean_sTIL_CD68_density	202.7236890839252
1230-012-403	high	core_mean_sTIL_CD20_density	2.844883846237442
1230-012-404	intermediate	core_mean_sTIL_CD4_density	123.636
1230-012-404	intermediate	core_mean_sTIL_CD4FOXP3_density	1.7358002195347344
1230-012-404	intermediate	core_mean_sTIL_CD8_density	135.0451178237696
1230-012-404	intermediate	core_mean_sTIL_CD68_density	32.58412232317431
1230-012-404	intermediate	core_mean_sTIL_CD20_density	117.05597884678814
1230-012-405	low	core_mean_sTIL_CD4_density	37.481355375565485
1230-012-405	low	core_mean_sTIL_CD4FOXP3_density	1.7272165502843926
1230-012-405	low	core_mean_sTIL_CD8_density	21.924876160888086
1230-012-405	low	core_mean_sTIL_CD68_density	136.00848565622871
1230-012-405	low	core_mean_sTIL_CD20_density	10.046300257471785
1230-012-406	high	core_mean_sTIL_CD4_density	221.53915235499153
1230-012-406	high	core_mean_sTIL_CD4FOXP3_density	56.23362284557278
1230-012-406	high	core_mean_sTIL_CD8_density	171.89521497111716
1230-012-406	high	core_mean_sTIL_CD68_density	314.1714278286441
1230-012-406	high	core_mean_sTIL_CD20_density	23.55134773759685
1230-012-407	intermediate	core_mean_sTIL_CD4_density	82.13745768147984
1230-012-407	intermediate	core_mean_sTIL_CD4FOXP3_density	6.2896968697883135
1230-012-407	intermediate	core_mean_sTIL_CD8_density	78.05338170364752
1230-012-407	intermediate	core_mean_sTIL_CD68_density	435.34392778834024
1230-012-407	intermediate	core_mean_sTIL_CD20_density	5.6692007819252765
1230-012-408	low	core_mean_sTIL_CD4_density	118.61350715503872
1230-012-408	low	core_mean_sTIL_CD4FOXP3_density	1.807295488908678
1230-012-408	low	core_mean_sTIL_CD8_density	47.81428406450947
1230-012-408	low	core_mean_sTIL_CD68_density	129.32312104098096
1230-012-408	low	core_mean_sTIL_CD20_density	3.5604291627566713
1230-012-412	low	core_mean_sTIL_CD4_density	150.2588444343286
1230-012-412	low	core_mean_sTIL_CD4FOXP3_density	10.949103063909323
1230-012-412	low	core_mean_sTIL_CD8_density	76.30661493489535
1230-012-412	low	core_mean_sTIL_CD68_density	395.8166208809432
1230-012-412	low	core_mean_sTIL_CD20_density	3.7087983436179197
1230-012-413	intermediate	core_mean_sTIL_CD4_density	233.9101896829188
1230-012-413	intermediate	core_mean_sTIL_CD4FOXP3_density	8.09042
1230-012-413	intermediate	core_mean_sTIL_CD8_density	508.6320569025126
1230-012-413	intermediate	core_mean_sTIL_CD68_density	377.39023762643626
1230-012-413	intermediate	core_mean_sTIL_CD20_density	39.74313712745669
1230-012-416	low	core_mean_sTIL_CD4_density	207.94640301185444
1230-012-416	low	core_mean_sTIL_CD4FOXP3_density	30.22062723768571
1230-012-416	low	core_mean_sTIL_CD8_density	30.202282684383988
1230-012-416	low	core_mean_sTIL_CD68_density	576.795
1230-012-416	low	core_mean_sTIL_CD20_density	18.42911949200342
1230-012-418	low	core_mean_sTIL_CD4_density	31.514948987740805
1230-012-418	low	core_mean_sTIL_CD4FOXP3_density	1.314053021776618
1230-012-418	low	core_mean_sTIL_CD8_density	30.477100691258322
1230-012-418	low	core_mean_sTIL_CD68_density	183.59492356965018
1230-012-418	low	core_mean_sTIL_CD20_density	0
1230-012-419	intermediate	core_mean_sTIL_CD4_density	625.6089086332845
1230-012-419	intermediate	core_mean_sTIL_CD4FOXP3_density	67.32308733978552
1230-012-419	intermediate	core_mean_sTIL_CD8_density	228.0765644507044
1230-012-419	intermediate	core_mean_sTIL_CD68_density	337.542
1230-012-419	intermediate	core_mean_sTIL_CD20_density	517.5178184521868
1230-012-420	intermediate	core_mean_sTIL_CD4_density	1416.5131583371615
1230-012-420	intermediate	core_mean_sTIL_CD4FOXP3_density	45.54704368626275
1230-012-420	intermediate	core_mean_sTIL_CD8_density	630.3853773140842
1230-012-420	intermediate	core_mean_sTIL_CD68_density	825.376
1230-012-420	intermediate	core_mean_sTIL_CD20_density	217.5524341814282
1230-012-422	intermediate	core_mean_sTIL_CD4_density	169.6979280974209
1230-012-422	intermediate	core_mean_sTIL_CD4FOXP3_density	13.816289396940174
1230-012-422	intermediate	core_mean_sTIL_CD8_density	212.83290590601234
1230-012-422	intermediate	core_mean_sTIL_CD68_density	292.9966365308071
1230-012-422	intermediate	core_mean_sTIL_CD20_density	18.954945861729204
1230-031-145	intermediate	core_mean_sTIL_CD4_density	405.9267847727287
1230-031-145	intermediate	core_mean_sTIL_CD4FOXP3_density	1.2218206779926175
1230-031-145	intermediate	core_mean_sTIL_CD8_density	120.1789423795414
1230-031-145	intermediate	core_mean_sTIL_CD68_density	76.84552312287535
1230-031-145	intermediate	core_mean_sTIL_CD20_density	17.748550575116322
1230-006-134	high	core_mean_sTIL_CD4_density	1543.314925912048
1230-006-134	high	core_mean_sTIL_CD4FOXP3_density	119.0204188881477
1230-006-134	high	core_mean_sTIL_CD8_density	152.64862374016366
1230-006-134	high	core_mean_sTIL_CD68_density	907.0854197760472
1230-006-134	high	core_mean_sTIL_CD20_density	0
1230-007-502	low	core_mean_sTIL_CD4_density	310.2264385078441
1230-007-502	low	core_mean_sTIL_CD4FOXP3_density	17.867598505560522
1230-007-502	low	core_mean_sTIL_CD8_density	108.25378046750535
1230-007-502	low	core_mean_sTIL_CD68_density	207.4785820829675
1230-007-502	low	core_mean_sTIL_CD20_density	2.9238188758530432
1230-007-507	intermediate	core_mean_sTIL_CD4_density	678.1394322642952
1230-007-507	intermediate	core_mean_sTIL_CD4FOXP3_density	0.7693202175006733
1230-007-507	intermediate	core_mean_sTIL_CD8_density	55.25654914488339
1230-007-507	intermediate	core_mean_sTIL_CD68_density	140.60484491007696
1230-007-507	intermediate	core_mean_sTIL_CD20_density	2.668527730720901
1230-007-512	intermediate	core_mean_sTIL_CD4_density	992.5305233220797
1230-007-512	intermediate	core_mean_sTIL_CD4FOXP3_density	16.693638145643057
1230-007-512	intermediate	core_mean_sTIL_CD8_density	127.89948406525086
1230-007-512	intermediate	core_mean_sTIL_CD68_density	360.68309245660413
1230-007-512	intermediate	core_mean_sTIL_CD20_density	9.79665
1230-007-514	intermediate	core_mean_sTIL_CD4_density	53.61692297536117
1230-007-514	intermediate	core_mean_sTIL_CD4FOXP3_density	2.453753156218819
1230-007-514	intermediate	core_mean_sTIL_CD8_density	24.878452021143254
1230-007-514	intermediate	core_mean_sTIL_CD68_density	173.22415718151527
1230-007-514	intermediate	core_mean_sTIL_CD20_density	2.6900304780453164
1230-007-515	intermediate	core_mean_sTIL_CD4_density	152.5982608324293
1230-007-515	intermediate	core_mean_sTIL_CD4FOXP3_density	0
1230-007-515	intermediate	core_mean_sTIL_CD8_density	5.7740571777198415
1230-007-515	intermediate	core_mean_sTIL_CD68_density	53.18243554712782
1230-007-515	intermediate	core_mean_sTIL_CD20_density	0
1230-007-520	intermediate	core_mean_sTIL_CD4_density	289.03108089912735
1230-007-520	intermediate	core_mean_sTIL_CD4FOXP3_density	4.760251188079727
1230-007-520	intermediate	core_mean_sTIL_CD8_density	2.866548514703262
1230-007-520	intermediate	core_mean_sTIL_CD68_density	289.6677710512632
1230-007-520	intermediate	core_mean_sTIL_CD20_density	0
1230-007-522	high	core_mean_sTIL_CD4_density	10.426
1230-007-522	high	core_mean_sTIL_CD4FOXP3_density	3.538390117417938
1230-007-522	high	core_mean_sTIL_CD8_density	3.854697805600301
1230-007-522	high	core_mean_sTIL_CD68_density	392.8617546113979
1230-007-522	high	core_mean_sTIL_CD20_density	0.5054843024882769
1230-007-523	intermediate	core_mean_sTIL_CD4_density	234.80183781736952
1230-007-523	intermediate	core_mean_sTIL_CD4FOXP3_density	1.1447951829766208
1230-007-523	intermediate	core_mean_sTIL_CD8_density	12.55916002193575
1230-007-523	intermediate	core_mean_sTIL_CD68_density	335.45352298388616
1230-007-523	intermediate	core_mean_sTIL_CD20_density	0
1230-007-528	intermediate	core_mean_sTIL_CD4_density	479.1005756329198
1230-007-528	intermediate	core_mean_sTIL_CD4FOXP3_density	6.496232657490552
1230-007-528	intermediate	core_mean_sTIL_CD8_density	49.79590719662776
1230-007-528	intermediate	core_mean_sTIL_CD68_density	451.9158980287517
1230-007-528	intermediate	core_mean_sTIL_CD20_density	1.0921029381282186
1230-007-529	intermediate	core_mean_sTIL_CD4_density	193.34957972636857
1230-007-529	intermediate	core_mean_sTIL_CD4FOXP3_density	3.6578385841152787
1230-007-529	intermediate	core_mean_sTIL_CD8_density	17.965681651530815
1230-007-529	intermediate	core_mean_sTIL_CD68_density	229.73408004386607
1230-007-529	intermediate	core_mean_sTIL_CD20_density	0
1230-007-532	intermediate	core_mean_sTIL_CD4_density	236.79929742403363
1230-007-532	intermediate	core_mean_sTIL_CD4FOXP3_density	27.59160995999476
1230-007-532	intermediate	core_mean_sTIL_CD8_density	72.18474909227002
1230-007-532	intermediate	core_mean_sTIL_CD68_density	286.186
1230-007-532	intermediate	core_mean_sTIL_CD20_density	0
1230-007-533	intermediate	core_mean_sTIL_CD4_density	643.4623981567602
1230-007-533	intermediate	core_mean_sTIL_CD4FOXP3_density	1.9165036839992067
1230-007-533	intermediate	core_mean_sTIL_CD8_density	96.64993211226712
1230-007-533	intermediate	core_mean_sTIL_CD68_density	121.27596514828537
[truncated: 206 more rows]

## Sheet: Fig2H_GSEA_EPI
ID	Description	setSize	enrichmentScore	NES	pvalue	p.adjust	qvalue	rank	leading_edge	core_enrichment	cluster	direction	pathway
HALLMARK_MYC_TARGETS_V1	HALLMARK_MYC_TARGETS_V1	194	-0.36452	-1.92232	3.0889110868754506e-07	1.5444555434377253e-5	1.105505020565951e-5	4559	tags=45%, list=29%, signal=32%	SNRPA1/PSMA4/PGK1/DEK/TRIM28/PPIA/HDGF/EEF1B2/RAD23B/TXNL4A/RPL34/SRSF3/SRSF1/COPS5/MRPL23/PABPC1/EXOSC7/EIF4H/NOP56/LDHA/PTGES3/RAN/NCBP2/SLC25A3/EPRS1/MCM2/CCT2/ETF1/ABCE1/EIF4A1/PSMD1/HNRNPU/MRPS18B/SET/SERBP1/CANX/RRP9/TFDP1/RPL14/EIF3J/EIF2S2/ILF2/RPS6/EIF3B/SNRPD3/SNRPD1/FAM120A/COX5A/MCM6/HNRNPA3/PRDX3/AIMP2/GSPT1/DDX18/HNRNPR/CNBP/SMARCC1/ORC2/DUT/CCT3/POLE3/G3BP1/EIF3D/HDAC2/SNRPB2/SSB/M…	EPI_2	Down in cluster	MYC_TARGETS_V1
HALLMARK_HYPOXIA	HALLMARK_HYPOXIA	178	-0.328046	-1.70171	3.019226766356473e-5	7.548066915891182e-4	5.402826845058952e-4	3064	tags=33%, list=20%, signal=26%	LARGE1/NR3C1/STC2/MXI1/S100A4/ALDOA/ZNF292/NAGK/ISG20/TPBG/BGN/B4GALNT2/CAVIN3/KDELR3/BCL2/HSPA5/GLRX/PPP1R3C/PLAUR/PDK3/EXT1/WSB1/MYH9/UGP2/ANXA2/TES/HK2/SLC25A1/KLHL24/GBE1/JMJD6/F3/CCN2/STBD1/ILVBL/MIF/PFKL/SERPINE1/ATF3/GALK1/ACKR3/SDC3/BHLHE40/RRAGD/VEGFA/CASP6/GRHPR/PDK1/PGM2/BTG1/CSRP2/TPST2/ERRFI1/NEDD4L/MAFF/FOXO3/MAP3K1/ERO1A	EPI_2	Down in cluster	HYPOXIA
HALLMARK_ANDROGEN_RESPONSE	HALLMARK_ANDROGEN_RESPONSE	94	-0.395029	-1.84413	5.026608564984113e-5	8.377680941640189e-4	5.996655831910873e-4	2589	tags=34%, list=17%, signal=29%	SAT1/TNFAIP8/SPCS3/AZGP1/RRP12/MAF/ACTN1/LMAN1/MYL12A/GPD1L/ACSL3/MAK/SELENOP/ELL2/RPS6KA3/ZMIZ1/B4GALT1/MAP7/PGM3/SEC24D/ELOVL5/UBE2J1/B2M/LIFR/GNAI3/XRCC5/ARID5B/INPP4B/INSIG1/PA2G4/ANKH/ITGAV	EPI_2	Down in cluster	ANDROGEN_RESPONSE
HALLMARK_UNFOLDED_PROTEIN_RESPONSE	HALLMARK_UNFOLDED_PROTEIN_RESPONSE	107	-0.353679	-1.70008	2.920332387935519e-4	0.00365042	0.00261293	3846	tags=42%, list=25%, signal=32%	NOP56/KHSRP/RPS14/EIF2AK3/IMP3/SHC1/BAG3/HSPA9/STC2/TSPYL2/EIF4A1/BANF1/PSAT1/HYOU1/RRP9/CNOT2/MTREX/EXOC2/KDELR3/DCTN1/SPCS3/HSPA5/EXOSC2/EIF4G1/KIF5B/SERP1/GEMIN4/ATF3/EXOSC5/POP4/DCP2/VEGFA/XBP1/PAIP1/ALDH18A1/DNAJC3/ATF6/ATF4/EIF4E/IARS1/SRPRB/EDEM1/ERO1A/TATDN2/CXXC1	EPI_2	Down in cluster	UNFOLDED_PROTEIN_RESPONSE
HALLMARK_TGF_BETA_SIGNALING	HALLMARK_TGF_BETA_SIGNALING	52	-0.435987	-1.79757	6.946805431224226e-4	0.00694681	0.00497245	2639	tags=38%, list=17%, signal=32%	LTBP2/ACVR1/SPTBN1/CTNNB1/WWTR1/PPM1A/IFNGR2/FNTA/TRIM33/TGIF1/SERPINE1/FKBP1A/HIPK2/TJP1/TGFB1/ID2/MAP3K7/TGFBR1/SMAD1/SMAD3	EPI_2	Down in cluster	TGF_BETA_SIGNALING
HALLMARK_PROTEIN_SECRETION	HALLMARK_PROTEIN_SECRETION	91	-0.36327	-1.6828	8.935827433845032e-4	0.00744652	0.00533014	2296	tags=29%, list=15%, signal=24%	ABCA1/USO1/MAPK1/TMED2/VPS45/ARF1/NAPG/LMAN1/CAV2/RPS6KA3/CLTC/AP2B1/DST/SCAMP1/SEC24D/COG2/ANP32E/COPB2/YIPF6/ICA1/ATP1A1/RAB9A/CLTA/ARFIP1/TOM1L1/RER1	EPI_2	Down in cluster	PROTEIN_SECRETION
HALLMARK_MYC_TARGETS_V2	HALLMARK_MYC_TARGETS_V2	52	-0.409691	-1.68915	0.00186594	0.013328111200117048	0.00954012	3187	tags=37%, list=21%, signal=29%	BYSL/TCOF1/PUS1/MPHOSPH10/RRP9/UNG/AIMP2/PPRC1/RRP12/DDX18/HK2/MCM5/MRTO4/EXOSC5/HSPD1/UTP20/PA2G4/RABEPK/IPO4	EPI_2	Down in cluster	MYC_TARGETS_V2
HALLMARK_NOTCH_SIGNALING	HALLMARK_NOTCH_SIGNALING	31	-0.488841	-1.80969	0.00469172	0.028465709365898755	0.020375455125064376	1849	tags=29%, list=12%, signal=26%	WNT5A/FZD1/NOTCH2/CUL1/FZD5/DLL1/JAG1/HES1/NOTCH3	EPI_2	Down in cluster	NOTCH_SIGNALING
HALLMARK_BILE_ACID_METABOLISM	HALLMARK_BILE_ACID_METABOLISM	98	0.3690789598922825	1.536603142009532	0.00564376	0.028465709365898755	0.020375455125064376	5223	tags=48%, list=34%, signal=32%	MLYCD/ABCA9/CYP46A1/CROT/CYP7B1/FADS1/ATXN1/SLC27A5/SLC23A1/EPHX2/SLC23A2/ABCA6/GC/CAT/RXRG/CH25H/ABCG4/FADS2/NUDT12/ABCA3/SCP2/TFCP2L1/SERPINA6/DIO2/PEX16/IDI1/AQP9/NPC1/LONP2/CYP27A1/SLC35B2/OPTN/ALDH1A1/SLC29A1/PXMP2/PHYH/KLF1/ABCA8/AGXT/SLC22A18/PEX19/ALDH8A1/PEX11G/PFKM/PEX1/BBOX1/NR3C2	EPI_2	Up in cluster	BILE_ACID_METABOLISM
HALLMARK_TNFA_SIGNALING_VIA_NFKB	HALLMARK_TNFA_SIGNALING_VIA_NFKB	179	-0.272469	-1.41538	0.00569314	0.028465709365898755	0.020375455125064376	1718	tags=20%, list=11%, signal=18%	TLR2/IFNGR2/B4GALT1/DNAJB4/F3/SQSTM1/DUSP5/TGIF1/GEM/SERPINE1/TNF/ATF3/ACKR3/BHLHE40/PLPP3/BCL6/VEGFA/CFLAR/NFKB1/DRAM1/ID2/KYNU/MSC/BTG1/CEBPD/JAG1/AREG/DENND5A/BCL3/INHBA/HES1/MAFF/ATP2B1/MAP3K8/SMAD3	EPI_2	Down in cluster	TNFA_SIGNALING_VIA_NFKB
HALLMARK_MITOTIC_SPINDLE	HALLMARK_MITOTIC_SPINDLE	188	-0.26839	-1.40323	0.00839634	0.0381652	0.027318244401953323	3119	tags=31%, list=20%, signal=25%	LLGL1/CLIP1/RANBP9/TUBGCP6/ECT2/BCR/SOS1/RAB3GAP1/DYNLL2/NET1/KIF3C/KIF3B/EPB41L2/EPB41/CTTN/SPTBN1/MYO1E/SPTAN1/RFC1/KIF5B/CSNK1D/CDC42/ARHGDIA/KATNA1/NDC80/MYH9/PALLD/NEDD9/ARHGAP5/GEMIN4/MARK4/EZR/SMC4/DST/NCK1/CDK5RAP2/TUBA4A/LATS1/ARHGEF7/CAPZB/NOTCH2/SMC1A/ARHGEF2/ROCK1/CEP192/ARHGEF3/KLC1/RASA2/NF1/TUBGCP2/TOP2A/CLIP2/TUBGCP3/CDC42EP4/RALBP1/RASA1/ARF6/TLK1	EPI_2	Down in cluster	MITOTIC_SPINDLE
HALLMARK_SPERMATOGENESIS	HALLMARK_SPERMATOGENESIS	105	0.34899546056897046	1.4744983958387312	0.011916584618123291	0.0496524	0.0355407	3315	tags=31%, list=21%, signal=25%	YBX2/DBF4/NCAPH/TNNI3/HOXB1/SEPTIN4/GRM8/ACRV1/RPL39L/AKAP4/HSPA1L/TALDO1/TULP2/BRAF/PCSK4/NEK2/TUBA3C/CCT6B/SLC2A5/CDKN3/MTOR/SLC12A2/DMC1/CHFR/CFTR/PHKG2/RAD17/HBZ/ZC2HC1C/ALOX15/CRISP2/PRM2/BUB1	EPI_2	Up in cluster	SPERMATOGENESIS
HALLMARK_ALLOGRAFT_REJECTION	HALLMARK_ALLOGRAFT_REJECTION	176	0.46161018460958797	1.9421104760490266	2.1800138677010164e-9	9.156058244344269e-8	5.736878599213202e-8	4315	tags=53%, list=28%, signal=39%	ITGAL/ITGB2/CD3G/IFNAR2/CD4/ACVR2A/CCL5/IL2RG/IL18RAP/CD247/PTPRC/CXCL9/FYB1/GZMB/MMP9/CD8A/ETS1/CD8B/LTB/IRF8/STAT4/IFNG/IGSF6/TLR1/GZMA/TAP1/LCP2/CD96/CCND2/IL2RB/IL7/IL11/IL9/PRF1/SRGN/ICOSLG/NLRP3/CD74/CCL13/CCR5/LIF/HCLS1/GPR65/CD3E/GBP2/FGR/IL1B/F2/SPI1/TLR2/HDAC9/LYN/ACHE/ITK/SOCS1/CCR2/CCL11/FAS/ABI1/ST8SIA4/INHBB/CCR1/CD2/CD80/TNF/EGFR/IFNGR1/CSK/FLNA/CTSS/IL2RA/NCF4/CD7/IL12B/CD3D/SOCS5…	EPI_3	Up in cluster	ALLOGRAFT_REJECTION
HALLMARK_INFLAMMATORY_RESPONSE	HALLMARK_INFLAMMATORY_RESPONSE	166	0.44346335831039135	1.8555995026795964	5.365538585132703e-8	1.1267631028778676e-6	7.059919190964083e-7	4044	tags=44%, list=26%, signal=33%	CYBB/ACVR2A/CCL5/RHOG/CX3CL1/IL18RAP/CXCL9/SELL/AQP9/KCNA3/OSM/TLR1/P2RX7/TACR1/LCP2/IL2RB/CCRL2/HRH1/CXCR6/EBI3/MET/ICOSLG/PTAFR/FPR1/CD82/NLRP3/LIF/CMKLR1/CD14/CD48/AXL/C3AR1/TNFRSF1B/IL1B/IL15RA/GPR183/TLR2/EMP3/LYN/ADRM1/IL10RA/KCNJ2/IRF1/IL7R/KIF1B/MSR1/IRAK2/ABI1/GCH1/CXCL11/SCARF1/CCL20/TNFSF9/PDE4B/PIK3R5/GPR132/PTGER4/LY6E/CCL24/NMI/FFAR2/IL12B/NOD2/RTP4/ICAM1/RGS1/STAB1/SELE/ITGB8/SLAMF…	EPI_3	Up in cluster	INFLAMMATORY_RESPONSE
HALLMARK_UNFOLDED_PROTEIN_RESPONSE	HALLMARK_UNFOLDED_PROTEIN_RESPONSE	107	-0.335952	-1.95562	1.1458494865112697e-5	1.2031419608368332e-4	7.538483463889933e-5	2177	tags=28%, list=14%, signal=24%	IMP3/DCP2/HYOU1/RRP9/SRPRA/NHP2/SLC1A4/PAIP1/EIF4E/ATF4/TATDN2/WFS1/HSPA5/SPCS3/NPM1/VEGFA/POP4/STC2/SERP1/SPCS1/ERO1A/IARS1/ATF6/EDEM1/ALDH18A1/RPS14/CXXC1/ATF3/HSPA9/XBP1	EPI_3	Down in cluster	UNFOLDED_PROTEIN_RESPONSE
HALLMARK_KRAS_SIGNALING_UP	HALLMARK_KRAS_SIGNALING_UP	176	0.4054268047613741	1.7057328262028852	1.0736134519961351e-5	1.2031419608368332e-4	7.538483463889933e-5	5525	tags=51%, list=36%, signal=33%	ITGB2/CXCR4/LAPTM5/IL2RG/ABCB1/MAFB/MMP9/ETS1/IRF8/LCP1/GYPC/LAT2/CD37/CCND2/GPNMB/DOCK2/IL33/MALL/KCNN4/LIF/CMKLR1/ETV4/C3AR1/TNFRSF1B/ADAMDEC1/IL1B/IGFBP3/HDAC9/APOD/ADAM17/EVI5/BTBD3/H2BC3/IL10RA/ETV5/TMEM176B/GNG11/IL7R/SPRY2/IKZF1/SPON1/SLPI/TNFAIP3/GPRC5B/PPBP/FCER1G/PLAU/CCL20/PECAM1/PLVAP/ADGRL4/ATG10/GALNT3/SATB1/TMEM158/CTSS/TLR8/F2RL1/CA2/GUCY1A1/MAP4K1/ANGPTL4/TMEM100/TSPAN7/RBP4/MYCN…	EPI_3	Up in cluster	KRAS_SIGNALING_UP
HALLMARK_DNA_REPAIR	HALLMARK_DNA_REPAIR	135	-0.29841	-1.78267	2.4148077007714187e-5	2.0284384686479918e-4	1.2709514214586415e-4	3082	tags=38%, list=20%, signal=31%	DUT/NELFB/CCNO/ITPA/SEC61A1/NME1/GPX4/ARL6IP1/PNP/RPA2/GTF2F1/TAF6/POLR2E/POLH/POLR2I/RNMT/POLR2K/ERCC5/STX3/POLL/ADCY6/CSTF3/SSRP1/BCAM/EIF1B/POLR2A/POLR2F/ERCC3/DAD1/CETN2/EDF1/DGUOK/TMED2/SUPT4H1/POLD4/POLR3GL/NT5C/POLR2J/NME3/MPG/ERCC1/MPC2/ERCC2/RAD52/SURF1/DCTN4/VPS28/IMPDH2/POLB/CANT1/TAF12	EPI_3	Down in cluster	DNA_REPAIR
HALLMARK_COMPLEMENT	HALLMARK_COMPLEMENT	174	0.390711	1.6414694638703058	3.599981599481033e-5	2.519987119636723e-4	1.578939298017997e-4	3446	tags=36%, list=22%, signal=28%	CXCL1/CCL5/RHOG/C1QC/FYN/C1QA/PSMB9/GZMB/CASP10/CASP1/GZMK/PLA2G7/GZMA/LCP2/PIK3CG/GNG2/APOBEC3F/APOC1/DYRK2/ITIH1/C1R/F2/C3/LYN/CD36/PREP/C9/HPCAL4/PCSK9/IRF1/CTSC/EHD1/PRSS3/CR2/CEBPB/PLG/TNFAIP3/ERAP2/MT3/CTSL/PHEX/PRDM4/ZFPM2/C1S/F5/FCER1G/CTSB/ME1/XPNPEP1/PIK3R5/AKAP10/ADRA2B/DOCK4/F10/RABIF/DPP4/CTSS/SH2B3/TFPI2/SERPINB2/S100A9/APOBEC3G/CA2	EPI_3	Up in cluster	COMPLEMENT
HALLMARK_PROTEIN_SECRETION	HALLMARK_PROTEIN_SECRETION	91	-0.333182	-1.82623	5.046959369847814e-5	3.028175621908688e-4	1.8973531465593286e-4	1474	tags=25%, list=9%, signal=23%	COG2/SEC24D/SNAP23/AP1G1/ARFGEF1/TMED2/LMAN1/ARF1/USO1/CLTC/GLA/RER1/GOLGA4/YIPF6/VPS45/SCAMP1/RAB2A/TOM1L1/CLCN3/AP2B1/CLTA/ICA1/ARFIP1	EPI_3	Down in cluster	PROTEIN_SECRETION
HALLMARK_INTERFERON_GAMMA_RESPONSE	HALLMARK_INTERFERON_GAMMA_RESPONSE	178	0.38576152034954453	1.6237111437662168	7.797363912758361e-5	4.0936160541981396e-4	2.5649223397231454e-4	4503	tags=42%, list=29%, signal=30%	IFNAR2/CCL5/NLRC5/CXCL9/PSMB9/ZNFX1/ARL4A/IRF8/STAT4/CASP1/GZMA/TAP1/LCP2/FGL2/UPP1/SOD2/IL2RB/IL7/P2RY14/FPR1/CD74/GBP4/CMKLR1/ITGB7/RSAD2/CIITA/FCGR1A/IL15RA/C1R/TXNIP/OASL/USP18/IL10RA/XAF1/IDO1/HELZ2/PELI1/IRF1/SAMHD1/SOCS1/ST3GAL5/FAS/HERC6/ST8SIA4/TNFAIP3/GCH1/CXCL11/C1S/NOD1/IFIT2/SECTM1/BATF2/PDE4B/LY6E/EIF4E3/IFI44/NMI/IFI44L/RTP4/IFI30/ICAM1/PTPN6/IFIT3/SLAMF7/WARS1/IFIH1/IL4R/IFI27/TRA…	EPI_3	Up in cluster	INTERFERON_GAMMA_RESPONSE
HALLMARK_FATTY_ACID_METABOLISM	HALLMARK_FATTY_ACID_METABOLISM	138	-0.272858	-1.66636	1.7501254133314386e-4	8.167251928880047e-4	5.117325769974968e-4	2294	tags=32%, list=15%, signal=27%	D2HGDH/SERINC1/BLVRA/ACSL5/YWHAH/SLC22A5/FASN/ACADM/RAP1GDS1/PDHB/PRDX6/UROD/ECI1/GPD2/PCBD1/UROS/ETFDH/SUCLG2/FH/HSD17B7/LDHA/ALDH3A2/HADH/REEP6/MCEE/MIF/HSP90AA1/DECR1/NCAPH2/MDH1/ECHS1/NBN/GRHPR/OSTC/HSD17B4/SDHC/ADIPOR2/CRAT/UGDH/ALDOA/GLUL/ACAA1/ELOVL5/ACADVL	EPI_3	Down in cluster	FATTY_ACID_METABOLISM
HALLMARK_INTERFERON_ALPHA_RESPONSE	HALLMARK_INTERFERON_ALPHA_RESPONSE	91	0.43017433239661845	1.698707410517528	2.3808756741079223e-4	9.999677831253274e-4	6.265462300284006e-4	4168	tags=42%, list=27%, signal=31%	PSMB9/SELL/CASP1/TAP1/CCRL2/IL7/NCOA7/CD74/GBP4/RSAD2/GBP2/TXNIP/OASL/USP18/HELZ2/TMEM140/IRF1/HERC6/CXCL11/C1S/IFIT2/BATF2/LY6E/IFI44/NMI/IFI44L/RTP4/IFI30/TRIM5/TENT5A/PROCR/IFIT3/WARS1/IFIH1/IL4R/IFI27/TRAFD1/EIF2AK2	EPI_3	Up in cluster	INTERFERON_ALPHA_RESPONSE
HALLMARK_GLYCOLYSIS	HALLMARK_GLYCOLYSIS	174	-0.239241	-1.40677	7.143622602565812e-4	0.00272756	0.001709	2897	tags=35%, list=19%, signal=29%	DLD/PPIA/HK2/PGK1/CASP6/CITED2/SLC25A10/PPFIA4/GMPPA/ALDH9A1/GMPPB/IDUA/P4HA1/TPBG/PGM2/HDLBP/CHPF/ALDOB/AKR1A1/ALDH7A1/PAXIP1/PDK3/GOT2/CHST1/FAM162A/TPI1/NOL3/GLRX/GALE/NDUFV3/RBCK1/COG2/LDHA/FUT8/RPE/MIF/GYS1/SRD5A3/HSPA5/COL5A1/AGL/MDH1/GALK1/PKP2/PYGL/POLR3K/VEGFA/GCLC/EGLN3/ARPP19/FKBP4/SDHC/STC2/GFPT1/CYB5A/GLCE/ERO1A/B4GALT7/B4GALT1/ALDOA/RARS1	EPI_3	Down in cluster	GLYCOLYSIS
HALLMARK_IL6_JAK_STAT3_SIGNALING	HALLMARK_IL6_JAK_STAT3_SIGNALING	77	0.42349996236649634	1.6307500073333083	0.00160445	0.00561558	0.00351854	2748	tags=35%, list=18%, signal=29%	CXCL1/IL2RG/CXCL9/TNFRSF21/LTB/CNTFR/IL7/EBI3/A2M/PLA2G2A/CD14/CXCL3/ITGA4/TNFRSF1B/IL1B/IL15RA/TLR2/CD36/TNFRSF12A/IRF1/SOCS1/FAS/CCR1/CXCL11/TNF/IFNGR1/PIK3R5	EPI_3	Up in cluster	IL6_JAK_STAT3_SIGNALING
HALLMARK_KRAS_SIGNALING_DN	HALLMARK_KRAS_SIGNALING_DN	148	0.36830323854788705	1.5276931557070796	0.00176425	0.00569987	0.00357135	5446	tags=51%, list=35%, signal=33%	KLK7/ATP6V1B1/MAGIX/IFNG/CNTFR/GDNF/SGK1/CACNG1/UPK3B/YBX2/NGB/KLHDC8A/KCNN1/CCR8/RSAD2/TFF2/KCNQ2/DLK2/SCGB1A1/RYR1/SLC38A3/TFCP2L1/NPY4R/RYR2/PKP1/NUDT11/GRID2/KRT15/VPS50/ZC2HC1C/CALML5/PLAG1/ASB7/CD80/SNN/ATP4A/CACNA1F/ACTC1/TCF7L1/KRT5/PRODH/PDCD1/CYP39A1/PTPRJ/IFI44L/IL5/SERPINB2/IL12B/CHRNG/SLC6A3/HTR1D/YPEL1/TNNI3/ABCG4/ZNF112/MYOT/COQ8A/FGGY/SLC30A3/NPHS1/NOS1/SLC29A3/NR6A1/MX1/THRB/SHOX…	EPI_3	Up in cluster	KRAS_SIGNALING_DN
HALLMARK_MYC_TARGETS_V2	HALLMARK_MYC_TARGETS_V2	52	-0.332586	-1.70983	0.00425263	0.012757894749171755	0.00799367	2925	tags=40%, list=19%, signal=33%	EXOSC5/GRWD1/SORD/HSPE1/DDX18/HK2/MRTO4/PRMT3/MPHOSPH10/RRP12/LAS1L/NOP16/IMP4/RRP9/FARSA/DCTPP1/MYC/HSPD1/NPM1/RABEPK/IPO4	EPI_3	Down in cluster	MYC_TARGETS_V2
HALLMARK_COAGULATION	HALLMARK_COAGULATION	119	0.3698996114809572	1.5035287453673012	0.00455656	0.012758359753629255	0.00799396	4637	tags=40%, list=30%, signal=29%	APOC2/FYN/C1QA/MMP9/GDA/PROS1/MSRB2/A2M/LEFTY2/APOC1/CTSE/MMP7/ITIH1/C1R/F2/ANXA1/PROC/C3/PREP/RGN/GSN/C9/SIRT2/SH2B2/PLG/MASP2/C1S/MMP1/PLAU/CTSB/PECAM1/F10/RABIF/DPP4/TFPI2/APOC3/P2RY1/SERPINB2/C8G/MMP15/CAPN5/HRG/CPN1/BMP1/C2/F11/F8/LRP1	EPI_3	Up in cluster	COAGULATION

## Sheet: Fig2C_EPI
subject_number	oncotypeDX_cat	phenotype	density_per_um2
1230-004-177	intermediate	core_mean_iTIL_CD4_density	0
1230-004-177	intermediate	core_mean_iTIL_CD4FOXP3_density	0
1230-004-177	intermediate	core_mean_iTIL_CD8_density	7.010847884932356
1230-004-177	intermediate	core_mean_iTIL_CD68_density	829.6169997169955
1230-004-177	intermediate	core_mean_iTIL_CD20_density	9.3478
1230-004-180	low	core_mean_iTIL_CD4_density	111.36440387918675
1230-004-180	low	core_mean_iTIL_CD4FOXP3_density	0.6263534323259878
1230-004-180	low	core_mean_iTIL_CD8_density	17.575144303930763
1230-004-180	low	core_mean_iTIL_CD68_density	519.4854694136874
1230-004-180	low	core_mean_iTIL_CD20_density	3.1317671616299396
1230-004-185	high	core_mean_iTIL_CD4_density	67.20935422085431
1230-004-185	high	core_mean_iTIL_CD4FOXP3_density	0
1230-004-185	high	core_mean_iTIL_CD8_density	82.5035
1230-004-185	high	core_mean_iTIL_CD68_density	411.8811489791086
1230-004-185	high	core_mean_iTIL_CD20_density	1.1590507374460317
1230-004-486	high	core_mean_iTIL_CD4_density	342.51637536491984
1230-004-486	high	core_mean_iTIL_CD4FOXP3_density	15.142918720938559
1230-004-486	high	core_mean_iTIL_CD8_density	152.00429471105423
1230-004-486	high	core_mean_iTIL_CD68_density	410.2422138699954
1230-004-486	high	core_mean_iTIL_CD20_density	27.01449350143347
1230-006-119	high	core_mean_iTIL_CD4_density	350.7113230570863
1230-006-119	high	core_mean_iTIL_CD4FOXP3_density	124.49837888810274
1230-006-119	high	core_mean_iTIL_CD8_density	13.571783057905575
1230-006-119	high	core_mean_iTIL_CD68_density	200.81925026363035
1230-006-119	high	core_mean_iTIL_CD20_density	302.0901682485246
1230-006-120	high	core_mean_iTIL_CD4_density	1711.2494677893928
1230-006-120	high	core_mean_iTIL_CD4FOXP3_density	87.33194711581164
1230-006-120	high	core_mean_iTIL_CD8_density	90.70716434319235
1230-006-120	high	core_mean_iTIL_CD68_density	494.441
1230-006-120	high	core_mean_iTIL_CD20_density	16.17834690847497
1230-006-217	high	core_mean_iTIL_CD4_density	44.544179940249144
1230-006-217	high	core_mean_iTIL_CD4FOXP3_density	0
1230-006-217	high	core_mean_iTIL_CD8_density	38.84137740785421
1230-006-217	high	core_mean_iTIL_CD68_density	154.6099280661111
1230-006-217	high	core_mean_iTIL_CD20_density	7.597237000258967
1230-006-251	intermediate	core_mean_iTIL_CD4_density	134.86391775698507
1230-006-251	intermediate	core_mean_iTIL_CD4FOXP3_density	0
1230-006-251	intermediate	core_mean_iTIL_CD8_density	16.342959367619457
1230-006-251	intermediate	core_mean_iTIL_CD68_density	269.93435319402465
1230-006-251	intermediate	core_mean_iTIL_CD20_density	124.68540365226858
1230-007-560	high	core_mean_iTIL_CD4_density	71.36709377493389
1230-007-560	high	core_mean_iTIL_CD4FOXP3_density	9.515612503324517
1230-007-560	high	core_mean_iTIL_CD8_density	0
1230-007-560	high	core_mean_iTIL_CD68_density	47.57806251662259
1230-007-560	high	core_mean_iTIL_CD20_density	0
1230-008-030	intermediate	core_mean_iTIL_CD4_density	21.560468071157356
1230-008-030	intermediate	core_mean_iTIL_CD4FOXP3_density	0
1230-008-030	intermediate	core_mean_iTIL_CD8_density	49.08883695381893
1230-008-030	intermediate	core_mean_iTIL_CD68_density	143.9890269114672
1230-008-030	intermediate	core_mean_iTIL_CD20_density	0
1230-008-052	intermediate	core_mean_iTIL_CD4_density	33.60002526266114
1230-008-052	intermediate	core_mean_iTIL_CD4FOXP3_density	12.14213672183472
1230-008-052	intermediate	core_mean_iTIL_CD8_density	34.620371752987836
1230-008-052	intermediate	core_mean_iTIL_CD68_density	455.9441861122405
1230-008-052	intermediate	core_mean_iTIL_CD20_density	11.407099254941533
1230-009-583	low	core_mean_iTIL_CD4_density	282.67815043047665
1230-009-583	low	core_mean_iTIL_CD4FOXP3_density	62.283160399337504
1230-009-583	low	core_mean_iTIL_CD8_density	22.210497900311296
1230-009-583	low	core_mean_iTIL_CD68_density	847.6735635376856
1230-009-583	low	core_mean_iTIL_CD20_density	5.721142094432885
1230-009-588	high	core_mean_iTIL_CD4_density	15.795338103160933
1230-009-588	high	core_mean_iTIL_CD4FOXP3_density	1.8225390119031846
1230-009-588	high	core_mean_iTIL_CD8_density	1.2150260079354562
1230-009-588	high	core_mean_iTIL_CD68_density	471.6524218481063
1230-009-588	high	core_mean_iTIL_CD20_density	0
1230-009-597	high	core_mean_iTIL_CD4_density	147.16358607696247
1230-009-597	high	core_mean_iTIL_CD4FOXP3_density	37.08538659007312
1230-009-597	high	core_mean_iTIL_CD8_density	116.4993853713069
1230-009-597	high	core_mean_iTIL_CD68_density	487.149
1230-009-597	high	core_mean_iTIL_CD20_density	33.29256578056227
1230-009-600	low	core_mean_iTIL_CD4_density	0.645691
1230-009-600	low	core_mean_iTIL_CD4FOXP3_density	0.645691
1230-009-600	low	core_mean_iTIL_CD8_density	12.964545882442152
1230-009-600	low	core_mean_iTIL_CD68_density	187.13955409815082
1230-009-600	low	core_mean_iTIL_CD20_density	1.3167468872761958
1230-010-226	intermediate	core_mean_iTIL_CD4_density	3.189553065471477
1230-010-226	intermediate	core_mean_iTIL_CD4FOXP3_density	0
1230-010-226	intermediate	core_mean_iTIL_CD8_density	80.95074965939678
1230-010-226	intermediate	core_mean_iTIL_CD68_density	316.1231124718673
1230-010-226	intermediate	core_mean_iTIL_CD20_density	9.56866
1230-010-239	intermediate	core_mean_iTIL_CD4_density	797.2976543362835
1230-010-239	intermediate	core_mean_iTIL_CD4FOXP3_density	0.4903019259648015
1230-010-239	intermediate	core_mean_iTIL_CD8_density	7.990572223512392
1230-010-239	intermediate	core_mean_iTIL_CD68_density	422.34067067721514
1230-010-239	intermediate	core_mean_iTIL_CD20_density	3.121333148223505
1230-010-423	intermediate	core_mean_iTIL_CD4_density	2302.896100848238
1230-010-423	intermediate	core_mean_iTIL_CD4FOXP3_density	24.24935323819173
1230-010-423	intermediate	core_mean_iTIL_CD8_density	60.679322645995335
1230-010-423	intermediate	core_mean_iTIL_CD68_density	519.1936933612384
1230-010-423	intermediate	core_mean_iTIL_CD20_density	43.25532641320016
1230-010-428	intermediate	core_mean_iTIL_CD4_density	1153.8553750697301
1230-010-428	intermediate	core_mean_iTIL_CD4FOXP3_density	36.339134739367836
1230-010-428	intermediate	core_mean_iTIL_CD8_density	316.97250696063077
1230-010-428	intermediate	core_mean_iTIL_CD68_density	1248.1765614534193
1230-010-428	intermediate	core_mean_iTIL_CD20_density	10.237959379117315
1230-010-437	high	core_mean_iTIL_CD4_density	714.5145567332712
1230-010-437	high	core_mean_iTIL_CD4FOXP3_density	7.283745593333917
1230-010-437	high	core_mean_iTIL_CD8_density	161.42189911716994
1230-010-437	high	core_mean_iTIL_CD68_density	734.2033663452071
1230-010-437	high	core_mean_iTIL_CD20_density	379.48525960258445
1230-010-459	low	core_mean_iTIL_CD4_density	11.231910465895062
1230-010-459	low	core_mean_iTIL_CD4FOXP3_density	0
1230-010-459	low	core_mean_iTIL_CD8_density	11.951699983522984
1230-010-459	low	core_mean_iTIL_CD68_density	771.2432848734725
1230-010-459	low	core_mean_iTIL_CD20_density	10.235207112072997
1230-010-469	low	core_mean_iTIL_CD4_density	5.665920659508912
1230-010-469	low	core_mean_iTIL_CD4FOXP3_density	0
1230-010-469	low	core_mean_iTIL_CD8_density	0
1230-010-469	low	core_mean_iTIL_CD68_density	30.595203976285624
1230-010-469	low	core_mean_iTIL_CD20_density	0
1230-011-015	intermediate	core_mean_iTIL_CD4_density	194.72356268019954
1230-011-015	intermediate	core_mean_iTIL_CD4FOXP3_density	6.075870657945181
1230-011-015	intermediate	core_mean_iTIL_CD8_density	494.23894953020323
1230-011-015	intermediate	core_mean_iTIL_CD68_density	767.967
1230-011-015	intermediate	core_mean_iTIL_CD20_density	66.35456859342932
1230-012-259	high	core_mean_iTIL_CD4_density	39.88745006534764
1230-012-259	high	core_mean_iTIL_CD4FOXP3_density	0
1230-012-259	high	core_mean_iTIL_CD8_density	2.767184993622192
1230-012-259	high	core_mean_iTIL_CD68_density	297.2031358737977
1230-012-259	high	core_mean_iTIL_CD20_density	2.2956665773718217
1230-012-267	high	core_mean_iTIL_CD4_density	0
1230-012-267	high	core_mean_iTIL_CD4FOXP3_density	0
1230-012-267	high	core_mean_iTIL_CD8_density	0.6232154614770269
1230-012-267	high	core_mean_iTIL_CD68_density	51.71647121424269
1230-012-267	high	core_mean_iTIL_CD20_density	0.6232154614770269
1230-012-273	intermediate	core_mean_iTIL_CD4_density	17.745268445984735
1230-012-273	intermediate	core_mean_iTIL_CD4FOXP3_density	5.915089481994911
1230-012-273	intermediate	core_mean_iTIL_CD8_density	53.235805337954204
1230-012-273	intermediate	core_mean_iTIL_CD68_density	695.0230141344022
1230-012-273	intermediate	core_mean_iTIL_CD20_density	2.9575447409974553
1230-012-273	intermediate	core_mean_iTIL_CD4_density	17.745268445984735
1230-012-273	intermediate	core_mean_iTIL_CD4FOXP3_density	5.915089481994911
1230-012-273	intermediate	core_mean_iTIL_CD8_density	53.235805337954204
1230-012-273	intermediate	core_mean_iTIL_CD68_density	695.0230141344022
1230-012-273	intermediate	core_mean_iTIL_CD20_density	2.9575447409974553
1230-012-285	low	core_mean_iTIL_CD4_density	63.82682328709126
1230-012-285	low	core_mean_iTIL_CD4FOXP3_density	0.9672436178122554
1230-012-285	low	core_mean_iTIL_CD8_density	83.4438
1230-012-285	low	core_mean_iTIL_CD68_density	307.65683898022803
1230-012-285	low	core_mean_iTIL_CD20_density	8.893800869329171
1230-012-346	intermediate	core_mean_iTIL_CD4_density	932.2917321697064
1230-012-346	intermediate	core_mean_iTIL_CD4FOXP3_density	0
1230-012-346	intermediate	core_mean_iTIL_CD8_density	15.421903795782274
1230-012-346	intermediate	core_mean_iTIL_CD68_density	232.2580566682563
1230-012-346	intermediate	core_mean_iTIL_CD20_density	6.3374144182752605
1230-012-353	high	core_mean_iTIL_CD4_density	189.7180826240315
1230-012-353	high	core_mean_iTIL_CD4FOXP3_density	0
1230-012-353	high	core_mean_iTIL_CD8_density	2.422145608782075
1230-012-353	high	core_mean_iTIL_CD68_density	144.48010088443695
1230-012-353	high	core_mean_iTIL_CD20_density	0
1230-012-354	intermediate	core_mean_iTIL_CD4_density	301.1597390166717
1230-012-354	intermediate	core_mean_iTIL_CD4FOXP3_density	2.5007094835926975
1230-012-354	intermediate	core_mean_iTIL_CD8_density	35.90085432670224
1230-012-354	intermediate	core_mean_iTIL_CD68_density	457.7893900739208
1230-012-354	intermediate	core_mean_iTIL_CD20_density	0
1230-012-360	low	core_mean_iTIL_CD4_density	749.3098660940807
1230-012-360	low	core_mean_iTIL_CD4FOXP3_density	0
1230-012-360	low	core_mean_iTIL_CD8_density	4.105762017303406
1230-012-360	low	core_mean_iTIL_CD68_density	265.60422252912855
1230-012-360	low	core_mean_iTIL_CD20_density	0
1230-012-361	intermediate	core_mean_iTIL_CD4_density	57.05776180586358
1230-012-361	intermediate	core_mean_iTIL_CD4FOXP3_density	0
1230-012-361	intermediate	core_mean_iTIL_CD8_density	19.533262567131892
1230-012-361	intermediate	core_mean_iTIL_CD68_density	347.03423801403596
1230-012-361	intermediate	core_mean_iTIL_CD20_density	0.7303549313163267
1230-012-369	low	core_mean_iTIL_CD4_density	34.645910544114514
1230-012-369	low	core_mean_iTIL_CD4FOXP3_density	0
1230-012-369	low	core_mean_iTIL_CD8_density	13.290092691216225
1230-012-369	low	core_mean_iTIL_CD68_density	196.3428589712644
1230-012-369	low	core_mean_iTIL_CD20_density	4.818982672509302
1230-012-410	intermediate	core_mean_iTIL_CD4_density	100.61512299940868
1230-012-410	intermediate	core_mean_iTIL_CD4FOXP3_density	13.670588337635396
1230-012-410	intermediate	core_mean_iTIL_CD8_density	32.09805133723661
1230-012-410	intermediate	core_mean_iTIL_CD68_density	257.0739535527817
1230-012-410	intermediate	core_mean_iTIL_CD20_density	4.116940125877265
1230-026-100	intermediate	core_mean_iTIL_CD4_density	34.494440946195894
1230-026-100	intermediate	core_mean_iTIL_CD4FOXP3_density	4.4314258467118925
1230-026-100	intermediate	core_mean_iTIL_CD8_density	8.45549
1230-026-100	intermediate	core_mean_iTIL_CD68_density	374.97842910897236
1230-026-100	intermediate	core_mean_iTIL_CD20_density	35.88435721168358
1230-031-138	intermediate	core_mean_iTIL_CD4_density	939.5110828797244
1230-031-138	intermediate	core_mean_iTIL_CD4FOXP3_density	0
1230-031-138	intermediate	core_mean_iTIL_CD8_density	902.6165662308422
1230-031-138	intermediate	core_mean_iTIL_CD68_density	32.83093103334524
1230-031-138	intermediate	core_mean_iTIL_CD20_density	242.69996766805184
1230-032-101	intermediate	core_mean_iTIL_CD4_density	377.86196742997583
1230-032-101	intermediate	core_mean_iTIL_CD4FOXP3_density	0
1230-032-101	intermediate	core_mean_iTIL_CD8_density	9.401027465643208
1230-032-101	intermediate	core_mean_iTIL_CD68_density	0
1230-032-101	intermediate	core_mean_iTIL_CD20_density	2.0214491930981255
1230-032-107	low	core_mean_iTIL_CD4_density	269.5386643659894
1230-032-107	low	core_mean_iTIL_CD4FOXP3_density	0
1230-032-107	low	core_mean_iTIL_CD8_density	22.111709637444402
1230-032-107	low	core_mean_iTIL_CD68_density	224.7623515081996
1230-032-107	low	core_mean_iTIL_CD20_density	0
1230-032-112	high	core_mean_iTIL_CD4_density	3.710926209076416
1230-032-112	high	core_mean_iTIL_CD4FOXP3_density	0
1230-032-112	high	core_mean_iTIL_CD8_density	1.6908742848537355
1230-032-112	high	core_mean_iTIL_CD68_density	157.2795765373576
1230-032-112	high	core_mean_iTIL_CD20_density	2.020051924222681
1230-036-064	intermediate	core_mean_iTIL_CD4_density	299.1450989772223
1230-036-064	intermediate	core_mean_iTIL_CD4FOXP3_density	7.730599269537913
1230-036-064	intermediate	core_mean_iTIL_CD8_density	32.1742
1230-036-064	intermediate	core_mean_iTIL_CD68_density	338.143
1230-036-064	intermediate	core_mean_iTIL_CD20_density	15.767654064378064
1230-036-069	low	core_mean_iTIL_CD4_density	2109.8667659110406
1230-036-069	low	core_mean_iTIL_CD4FOXP3_density	5.253906901916804
1230-036-069	low	core_mean_iTIL_CD8_density	46.98228782047631
1230-036-069	low	core_mean_iTIL_CD68_density	865.3641483384995
1230-036-069	low	core_mean_iTIL_CD20_density	65.77162820614006
1230-012-269	low	core_mean_iTIL_CD4_density	0
1230-012-269	low	core_mean_iTIL_CD4FOXP3_density	0
1230-012-269	low	core_mean_iTIL_CD8_density	0
1230-012-269	low	core_mean_iTIL_CD68_density	13.787554215774529
1230-012-269	low	core_mean_iTIL_CD20_density	0
1230-012-348	low	core_mean_iTIL_CD4_density	150.53615499833862
1230-012-348	low	core_mean_iTIL_CD4FOXP3_density	0
1230-012-348	low	core_mean_iTIL_CD8_density	6.136434422614439
1230-012-348	low	core_mean_iTIL_CD68_density	294.88176900684806
1230-012-348	low	core_mean_iTIL_CD20_density	0
1230-012-375	intermediate	core_mean_iTIL_CD4_density	18.87603686253273
1230-012-375	intermediate	core_mean_iTIL_CD4FOXP3_density	0.4638549173143821
1230-012-375	intermediate	core_mean_iTIL_CD8_density	18.108754500692246
1230-012-375	intermediate	core_mean_iTIL_CD68_density	474.08264865184225
1230-012-375	intermediate	core_mean_iTIL_CD20_density	0
1230-011-007	high	core_mean_iTIL_CD4_density	234.89618902323292
1230-011-007	high	core_mean_iTIL_CD4FOXP3_density	2.546376518945423
1230-011-007	high	core_mean_iTIL_CD8_density	40.49884775598328
1230-011-007	high	core_mean_iTIL_CD68_density	718.1500469292773
1230-011-007	high	core_mean_iTIL_CD20_density	3.891095247980473
1230-011-020	high	core_mean_iTIL_CD4_density	631.8242084473794
1230-011-020	high	core_mean_iTIL_CD4FOXP3_density	37.8859
1230-011-020	high	core_mean_iTIL_CD8_density	21.496557490982962
1230-011-020	high	core_mean_iTIL_CD68_density	499.2099000532993
1230-011-020	high	core_mean_iTIL_CD20_density	14.868487155911964
1230-031-136	low	core_mean_iTIL_CD4_density	50.16817487064972
1230-031-136	low	core_mean_iTIL_CD4FOXP3_density	0
1230-031-136	low	core_mean_iTIL_CD8_density	0
1230-031-136	low	core_mean_iTIL_CD68_density	5.574241652294413
1230-031-136	low	core_mean_iTIL_CD20_density	22.29696660917765
1230-011-022	high	core_mean_iTIL_CD4_density	124.48558311949097
1230-011-022	high	core_mean_iTIL_CD4FOXP3_density	0
1230-011-022	high	core_mean_iTIL_CD8_density	20.81967208068895
1230-011-022	high	core_mean_iTIL_CD68_density	244.5979384828459
1230-011-022	high	core_mean_iTIL_CD20_density	26.50870045438483
1230-008-040	high	core_mean_iTIL_CD4_density	66.74
1230-008-040	high	core_mean_iTIL_CD4FOXP3_density	10.828925969978236
1230-008-040	high	core_mean_iTIL_CD8_density	12.177115195507003
1230-008-040	high	core_mean_iTIL_CD68_density	369.362
1230-008-040	high	core_mean_iTIL_CD20_density	0
1230-008-042	high	core_mean_iTIL_CD4_density	0
1230-008-042	high	core_mean_iTIL_CD4FOXP3_density	0
1230-008-042	high	core_mean_iTIL_CD8_density	6.234984953336973
1230-008-042	high	core_mean_iTIL_CD68_density	66.89499615305061
1230-008-042	high	core_mean_iTIL_CD20_density	23.0704
1230-008-044	intermediate	core_mean_iTIL_CD4_density	85.6002
1230-008-044	intermediate	core_mean_iTIL_CD4FOXP3_density	15.68609932938823
1230-008-044	intermediate	core_mean_iTIL_CD8_density	58.14399957401236
1230-008-044	intermediate	core_mean_iTIL_CD68_density	601.6333120076289
1230-008-044	intermediate	core_mean_iTIL_CD20_density	8.161873129532058
1230-008-045	low	core_mean_iTIL_CD4_density	71.97762653370619
1230-008-045	low	core_mean_iTIL_CD4FOXP3_density	2.2557784189361345
1230-008-045	low	core_mean_iTIL_CD8_density	2.927861090329996
1230-008-045	low	core_mean_iTIL_CD68_density	247.21575115992385
1230-008-045	low	core_mean_iTIL_CD20_density	7.090750181161708
1230-008-049	high	core_mean_iTIL_CD4_density	110.13101820197377
1230-008-049	high	core_mean_iTIL_CD4FOXP3_density	6.964165719282886
1230-008-049	high	core_mean_iTIL_CD8_density	383.68825720260685
1230-008-049	high	core_mean_iTIL_CD68_density	435.99737469915647
1230-008-049	high	core_mean_iTIL_CD20_density	25.319078857635503
1230-012-263	high	core_mean_iTIL_CD4_density	130.9844441962118
1230-012-263	high	core_mean_iTIL_CD4FOXP3_density	16.492193220763387
1230-012-263	high	core_mean_iTIL_CD8_density	126.6562334220481
1230-012-263	high	core_mean_iTIL_CD68_density	398.0538341026555
1230-012-263	high	core_mean_iTIL_CD20_density	4.522335601969541
1230-031-137	high	core_mean_iTIL_CD4_density	212.2406667695964
1230-031-137	high	core_mean_iTIL_CD4FOXP3_density	3.8224676106569606
1230-031-137	high	core_mean_iTIL_CD8_density	144.2344578745663
1230-031-137	high	core_mean_iTIL_CD68_density	59.072785100268604
1230-031-137	high	core_mean_iTIL_CD20_density	499.7509347038511
1230-031-146	high	core_mean_iTIL_CD4_density	823.3626418715631
1230-031-146	high	core_mean_iTIL_CD4FOXP3_density	12.445606552740513
1230-031-146	high	core_mean_iTIL_CD8_density	379.66916511545566
1230-031-146	high	core_mean_iTIL_CD68_density	328.28523133025556
1230-031-146	high	core_mean_iTIL_CD20_density	286.609
1230-004-483	high	core_mean_iTIL_CD4_density	0
1230-004-483	high	core_mean_iTIL_CD4FOXP3_density	0
1230-004-483	high	core_mean_iTIL_CD8_density	0
1230-004-483	high	core_mean_iTIL_CD68_density	421.7629048268627
1230-004-483	high	core_mean_iTIL_CD20_density	0
1230-004-500	high	core_mean_iTIL_CD4_density	108.09602679281574
1230-004-500	high	core_mean_iTIL_CD4FOXP3_density	0
1230-004-500	high	core_mean_iTIL_CD8_density	35.42727541117528
1230-004-500	high	core_mean_iTIL_CD68_density	373.18667269010547
1230-004-500	high	core_mean_iTIL_CD20_density	84.56568109155272
1230-010-229	high	core_mean_iTIL_CD4_density	40.06368899484378
1230-010-229	high	core_mean_iTIL_CD4FOXP3_density	4.650975704938328
1230-010-229	high	core_mean_iTIL_CD8_density	71.03019858336762
1230-010-229	high	core_mean_iTIL_CD68_density	579.4265201856139
1230-010-229	high	core_mean_iTIL_CD20_density	3.5177323970859953
1230-010-230	high	core_mean_iTIL_CD4_density	12.10199308304592
1230-010-230	high	core_mean_iTIL_CD4FOXP3_density	0
1230-010-230	high	core_mean_iTIL_CD8_density	20.474166178098592
1230-010-230	high	core_mean_iTIL_CD68_density	174.08022606298368
1230-010-230	high	core_mean_iTIL_CD20_density	0
1230-010-434	high	core_mean_iTIL_CD4_density	100.49731865798122
1230-010-434	high	core_mean_iTIL_CD4FOXP3_density	1.9509058446017655
1230-010-434	high	core_mean_iTIL_CD8_density	13.656340912212357
1230-010-434	high	core_mean_iTIL_CD68_density	267.2997411032091
1230-010-434	high	core_mean_iTIL_CD20_density	0
1230-010-453	high	core_mean_iTIL_CD4_density	347.16830601861153
1230-010-453	high	core_mean_iTIL_CD4FOXP3_density	0
1230-010-453	high	core_mean_iTIL_CD8_density	34.87353265218027
1230-010-453	high	core_mean_iTIL_CD68_density	785.1990499424394
1230-010-453	high	core_mean_iTIL_CD20_density	624.6354819477502
1230-010-455	high	core_mean_iTIL_CD4_density	315.583
1230-010-455	high	core_mean_iTIL_CD4FOXP3_density	0
1230-010-455	high	core_mean_iTIL_CD8_density	27.61180740066495
1230-010-455	high	core_mean_iTIL_CD68_density	1415.7680756733494
1230-010-455	high	core_mean_iTIL_CD20_density	15.321573298910415
1230-010-464	high	core_mean_iTIL_CD4_density	1.0354886823157998
1230-010-464	high	core_mean_iTIL_CD4FOXP3_density	0
1230-010-464	high	core_mean_iTIL_CD8_density	0
1230-010-464	high	core_mean_iTIL_CD68_density	17.791843204920948
1230-010-464	high	core_mean_iTIL_CD20_density	0
1230-007-508	intermediate	core_mean_iTIL_CD4_density	1510.1480845107715
1230-007-508	intermediate	core_mean_iTIL_CD4FOXP3_density	2.476448970292518
1230-007-508	intermediate	core_mean_iTIL_CD8_density	22.212661513266752
1230-007-508	intermediate	core_mean_iTIL_CD68_density	224.28000173095418
1230-007-508	intermediate	core_mean_iTIL_CD20_density	13.923854431917425
1230-007-517	low	core_mean_iTIL_CD4_density	2987.1482070394823
1230-007-517	low	core_mean_iTIL_CD4FOXP3_density	139.00671662550837
1230-007-517	low	core_mean_iTIL_CD8_density	185.76856708460858
1230-007-517	low	core_mean_iTIL_CD68_density	620.1321734753054
1230-007-517	low	core_mean_iTIL_CD20_density	19.074332262341255
1230-031-174	high	core_mean_iTIL_CD4_density	41.947649333631624
1230-031-174	high	core_mean_iTIL_CD4FOXP3_density	0
1230-031-174	high	core_mean_iTIL_CD8_density	69.91274888938604
1230-031-174	high	core_mean_iTIL_CD68_density	0
1230-031-174	high	core_mean_iTIL_CD20_density	5.992521333375947
1230-031-142	high	core_mean_iTIL_CD4_density	432.4127554762577
1230-031-142	high	core_mean_iTIL_CD4FOXP3_density	11.043777771538547
1230-031-142	high	core_mean_iTIL_CD8_density	171.3972900498133
1230-031-142	high	core_mean_iTIL_CD68_density	124.6528572698874
1230-031-142	high	core_mean_iTIL_CD20_density	126.95618619191123
1230-012-297	low	core_mean_iTIL_CD4_density	187.32714777937028
1230-012-297	low	core_mean_iTIL_CD4FOXP3_density	0
1230-012-297	low	core_mean_iTIL_CD8_density	17.050889543206377
1230-012-297	low	core_mean_iTIL_CD68_density	8.40722
1230-012-297	low	core_mean_iTIL_CD20_density	653.1467238238064
1230-006-172	low	core_mean_iTIL_CD4_density	1586.158873079025
1230-006-172	low	core_mean_iTIL_CD4FOXP3_density	69.94059069139011
1230-006-172	low	core_mean_iTIL_CD8_density	15.562688454430504
1230-006-172	low	core_mean_iTIL_CD68_density	738.0125084369224
1230-006-172	low	core_mean_iTIL_CD20_density	3.453291470231937
1230-004-178	high	core_mean_iTIL_CD4_density	336.043
1230-004-178	high	core_mean_iTIL_CD4FOXP3_density	0
1230-004-178	high	core_mean_iTIL_CD8_density	152.70566608989924
1230-004-178	high	core_mean_iTIL_CD68_density	737.3341575461762
1230-004-178	high	core_mean_iTIL_CD20_density	160.96960736795194
1230-004-188	high	core_mean_iTIL_CD4_density	173.61886305388623
1230-004-188	high	core_mean_iTIL_CD4FOXP3_density	14.811542336963257
1230-004-188	high	core_mean_iTIL_CD8_density	235.5470720074756
1230-004-188	high	core_mean_iTIL_CD68_density	1145.7313220756369
1230-004-188	high	core_mean_iTIL_CD20_density	13.339902225648538
1230-032-113	low	core_mean_iTIL_CD4_density	131.40469165990413
1230-032-113	low	core_mean_iTIL_CD4FOXP3_density	0.7655280279331993
1230-032-113	low	core_mean_iTIL_CD8_density	9.279200604791098
1230-032-113	low	core_mean_iTIL_CD68_density	738.6286075053597
1230-032-113	low	core_mean_iTIL_CD20_density	83.48264206827051
1230-006-166	low	core_mean_iTIL_CD4_density	1594.2985127656316
1230-006-166	low	core_mean_iTIL_CD4FOXP3_density	221.49892975508772
1230-006-166	low	core_mean_iTIL_CD8_density	94.29670994791648
1230-006-166	low	core_mean_iTIL_CD68_density	742.6277898841104
1230-006-166	low	core_mean_iTIL_CD20_density	5.141480423809878
1230-011-008	low	core_mean_iTIL_CD4_density	68.79641786611536
1230-011-008	low	core_mean_iTIL_CD4FOXP3_density	1.1802702252286066
1230-011-008	low	core_mean_iTIL_CD8_density	20.9109
1230-011-008	low	core_mean_iTIL_CD68_density	571.2214363212807
1230-011-008	low	core_mean_iTIL_CD20_density	1.6857911240737207
1230-011-018	low	core_mean_iTIL_CD4_density	806.2448138838492
1230-011-018	low	core_mean_iTIL_CD4FOXP3_density	0
1230-011-018	low	core_mean_iTIL_CD8_density	150.96345137015498
1230-011-018	low	core_mean_iTIL_CD68_density	525.2912412018165
1230-011-018	low	core_mean_iTIL_CD20_density	13.467609359713075
1230-011-021	high	core_mean_iTIL_CD4_density	332.09642521475564
1230-011-021	high	core_mean_iTIL_CD4FOXP3_density	0
1230-011-021	high	core_mean_iTIL_CD8_density	7.951205044880577
1230-011-021	high	core_mean_iTIL_CD68_density	238.00716551700216
1230-011-021	high	core_mean_iTIL_CD20_density	6.626004204067147
1230-011-023	high	core_mean_iTIL_CD4_density	308.87737046640746
1230-011-023	high	core_mean_iTIL_CD4FOXP3_density	0
1230-011-023	high	core_mean_iTIL_CD8_density	106.81720191876154
1230-011-023	high	core_mean_iTIL_CD68_density	632.6886380476686
1230-011-023	high	core_mean_iTIL_CD20_density	12.405538522532375
1230-004-181	low	core_mean_iTIL_CD4_density	0
1230-004-181	low	core_mean_iTIL_CD4FOXP3_density	0
1230-004-181	low	core_mean_iTIL_CD8_density	13.264898249387162
1230-004-181	low	core_mean_iTIL_CD68_density	574.8122574734437
1230-004-181	low	core_mean_iTIL_CD20_density	0
1230-004-492	high	core_mean_iTIL_CD4_density	1657.0410599711354
1230-004-492	high	core_mean_iTIL_CD4FOXP3_density	107.59798248890398
1230-004-492	high	core_mean_iTIL_CD8_density	887.2201815480637
1230-004-492	high	core_mean_iTIL_CD68_density	844.4404002236249
1230-004-492	high	core_mean_iTIL_CD20_density	48.08291435768107
1230-036-062	intermediate	core_mean_iTIL_CD4_density	891.7144757239686
1230-036-062	intermediate	core_mean_iTIL_CD4FOXP3_density	18.67049928619745
1230-036-062	intermediate	core_mean_iTIL_CD8_density	62.24212135533886
1230-036-062	intermediate	core_mean_iTIL_CD68_density	568.4147912490484
1230-036-062	intermediate	core_mean_iTIL_CD20_density	2.884668615869483
1230-012-390	low	core_mean_iTIL_CD4_density	217.8570349011506
1230-012-390	low	core_mean_iTIL_CD4FOXP3_density	0
1230-012-390	low	core_mean_iTIL_CD8_density	2.586847258240946
1230-012-390	low	core_mean_iTIL_CD68_density	22.24754354089037
1230-012-390	low	core_mean_iTIL_CD20_density	0
1230-011-019	low	core_mean_iTIL_CD4_density	162.3302302534045
1230-011-019	low	core_mean_iTIL_CD4FOXP3_density	0
1230-011-019	low	core_mean_iTIL_CD8_density	12.633552512892521
1230-011-019	low	core_mean_iTIL_CD68_density	723.4390183722965
1230-011-019	low	core_mean_iTIL_CD20_density	4.6287664985187105
1230-011-017	intermediate	core_mean_iTIL_CD4_density	178.52923068766754
1230-011-017	intermediate	core_mean_iTIL_CD4FOXP3_density	0
1230-011-017	intermediate	core_mean_iTIL_CD8_density	24.140634462460778
1230-011-017	intermediate	core_mean_iTIL_CD68_density	232.8233277471698
1230-011-017	intermediate	core_mean_iTIL_CD20_density	0.9680275973051662
1230-011-016	low	core_mean_iTIL_CD4_density	359.9773195521143
1230-011-016	low	core_mean_iTIL_CD4FOXP3_density	7.546705732832467
1230-011-016	low	core_mean_iTIL_CD8_density	20.922976896601497
1230-011-016	low	core_mean_iTIL_CD68_density	252.8007091855565
1230-011-016	low	core_mean_iTIL_CD20_density	2.316293060177525
1230-011-011	low	core_mean_iTIL_CD4_density	348.3085715858821
1230-011-011	low	core_mean_iTIL_CD4FOXP3_density	4.5038897844123085
1230-011-011	low	core_mean_iTIL_CD8_density	103.38372785449809
1230-011-011	low	core_mean_iTIL_CD68_density	510.94014024056344
1230-011-011	low	core_mean_iTIL_CD20_density	0
1230-011-010	intermediate	core_mean_iTIL_CD4_density	69.5142
1230-011-010	intermediate	core_mean_iTIL_CD4FOXP3_density	1.2700546390206253
1230-011-010	intermediate	core_mean_iTIL_CD8_density	8.101364051503785
1230-011-010	intermediate	core_mean_iTIL_CD68_density	352.1753639306478
1230-011-010	intermediate	core_mean_iTIL_CD20_density	0
1230-011-009	low	core_mean_iTIL_CD4_density	172.73980387384216
1230-011-009	low	core_mean_iTIL_CD4FOXP3_density	1.1991649974289902
1230-011-009	low	core_mean_iTIL_CD8_density	7.886388197554227
1230-011-009	low	core_mean_iTIL_CD68_density	256.5525956742731
1230-011-009	low	core_mean_iTIL_CD20_density	0
1230-011-005	intermediate	core_mean_iTIL_CD4_density	208.80915120048493
1230-011-005	intermediate	core_mean_iTIL_CD4FOXP3_density	1.0127325803666598
1230-011-005	intermediate	core_mean_iTIL_CD8_density	30.592746911267415
1230-011-005	intermediate	core_mean_iTIL_CD68_density	259.29922404953277
1230-011-005	intermediate	core_mean_iTIL_CD20_density	0
1230-011-004	intermediate	core_mean_iTIL_CD4_density	70.52499859982885
1230-011-004	intermediate	core_mean_iTIL_CD4FOXP3_density	0
1230-011-004	intermediate	core_mean_iTIL_CD8_density	3.47675
1230-011-004	intermediate	core_mean_iTIL_CD68_density	27.316062389190776
1230-011-004	intermediate	core_mean_iTIL_CD20_density	47.180670597373926
1230-011-003	intermediate	core_mean_iTIL_CD4_density	14.237233922602273
1230-011-003	intermediate	core_mean_iTIL_CD4FOXP3_density	0
1230-011-003	intermediate	core_mean_iTIL_CD8_density	6.692474231327845
1230-011-003	intermediate	core_mean_iTIL_CD68_density	581.2531842626646
1230-011-003	intermediate	core_mean_iTIL_CD20_density	1.262726228452682
1230-011-001	low	core_mean_iTIL_CD4_density	55.59286454464996
1230-011-001	low	core_mean_iTIL_CD4FOXP3_density	0
1230-011-001	low	core_mean_iTIL_CD8_density	0
1230-011-001	low	core_mean_iTIL_CD68_density	1439.855191706434
1230-011-001	low	core_mean_iTIL_CD20_density	0
1230-009-570	intermediate	core_mean_iTIL_CD4_density	0
1230-009-570	intermediate	core_mean_iTIL_CD4FOXP3_density	0
1230-009-570	intermediate	core_mean_iTIL_CD8_density	0
1230-009-570	intermediate	core_mean_iTIL_CD68_density	0
1230-009-570	intermediate	core_mean_iTIL_CD20_density	80.42254002529289
1230-009-568	intermediate	core_mean_iTIL_CD4_density	83.20520175986351
1230-009-568	intermediate	core_mean_iTIL_CD4FOXP3_density	0
1230-009-568	intermediate	core_mean_iTIL_CD8_density	82.18703378125899
1230-009-568	intermediate	core_mean_iTIL_CD68_density	600.8544106019486
1230-009-568	intermediate	core_mean_iTIL_CD20_density	19.42237701972535
1230-009-569	low	core_mean_iTIL_CD4_density	84.52239124836925
1230-009-569	low	core_mean_iTIL_CD4FOXP3_density	4.314238800020363
1230-009-569	low	core_mean_iTIL_CD8_density	34.12265604314992
1230-009-569	low	core_mean_iTIL_CD68_density	734.0370600121341
1230-009-569	low	core_mean_iTIL_CD20_density	4.314238800020363
1230-009-571	intermediate	core_mean_iTIL_CD4_density	0
1230-009-571	intermediate	core_mean_iTIL_CD4FOXP3_density	0
1230-009-571	intermediate	core_mean_iTIL_CD8_density	2.6816474218239437
1230-009-571	intermediate	core_mean_iTIL_CD68_density	28.800766509674837
1230-009-571	intermediate	core_mean_iTIL_CD20_density	3.0087467276118405
1230-009-572	intermediate	core_mean_iTIL_CD4_density	0
1230-009-572	intermediate	core_mean_iTIL_CD4FOXP3_density	0
1230-009-572	intermediate	core_mean_iTIL_CD8_density	0
1230-009-572	intermediate	core_mean_iTIL_CD68_density	90.12392039053698
1230-009-572	intermediate	core_mean_iTIL_CD20_density	0
1230-009-573	low	core_mean_iTIL_CD4_density	26.386073290679327
1230-009-573	low	core_mean_iTIL_CD4FOXP3_density	1.1119313458005298
1230-009-573	low	core_mean_iTIL_CD8_density	77.05060715133737
1230-009-573	low	core_mean_iTIL_CD68_density	761.053
1230-009-573	low	core_mean_iTIL_CD20_density	29.537404204616603
1230-009-575	low	core_mean_iTIL_CD4_density	7.830179076195473
1230-009-575	low	core_mean_iTIL_CD4FOXP3_density	3.9150895380977366
1230-009-575	low	core_mean_iTIL_CD8_density	23.49053722858642
1230-009-575	low	core_mean_iTIL_CD68_density	669.4803110147128
1230-009-575	low	core_mean_iTIL_CD20_density	0
1230-009-576	high	core_mean_iTIL_CD4_density	149.48056111423932
1230-009-576	high	core_mean_iTIL_CD4FOXP3_density	25.35951814490945
1230-009-576	high	core_mean_iTIL_CD8_density	52.692546811240405
1230-009-576	high	core_mean_iTIL_CD68_density	823.4430453978025
1230-009-576	high	core_mean_iTIL_CD20_density	3.6377414168563234
1230-009-577	high	core_mean_iTIL_CD4_density	106.2946200924585
1230-009-577	high	core_mean_iTIL_CD4FOXP3_density	3.1669263942175725
1230-009-577	high	core_mean_iTIL_CD8_density	6.895655062833453
1230-009-577	high	core_mean_iTIL_CD68_density	109.26791213924803
1230-009-577	high	core_mean_iTIL_CD20_density	1.072632735753547
1230-009-584	intermediate	core_mean_iTIL_CD4_density	86.05725708698077
1230-009-584	intermediate	core_mean_iTIL_CD4FOXP3_density	14.042460640341845
1230-009-584	intermediate	core_mean_iTIL_CD8_density	8.266891218819733
1230-009-584	intermediate	core_mean_iTIL_CD68_density	362.0577099825375
1230-009-584	intermediate	core_mean_iTIL_CD20_density	25.489334499423073
1230-009-585	intermediate	core_mean_iTIL_CD4_density	28.24958284828798
1230-009-585	intermediate	core_mean_iTIL_CD4FOXP3_density	2.473175933821769
1230-009-585	intermediate	core_mean_iTIL_CD8_density	10.937351311535597
1230-009-585	intermediate	core_mean_iTIL_CD68_density	794.0246668073681
1230-009-585	intermediate	core_mean_iTIL_CD20_density	0
1230-009-587	low	core_mean_iTIL_CD4_density	871.6900712543933
1230-009-587	low	core_mean_iTIL_CD4FOXP3_density	131.0277973740741
1230-009-587	low	core_mean_iTIL_CD8_density	136.41735271014917
1230-009-587	low	core_mean_iTIL_CD68_density	801.4197467434622
1230-009-587	low	core_mean_iTIL_CD20_density	9.256008883977849
1230-009-590	intermediate	core_mean_iTIL_CD4_density	447.7384517184438
1230-009-590	intermediate	core_mean_iTIL_CD4FOXP3_density	6.573568676449408
1230-009-590	intermediate	core_mean_iTIL_CD8_density	1.419880542610189
1230-009-590	intermediate	core_mean_iTIL_CD68_density	557.3328137366593
1230-009-590	intermediate	core_mean_iTIL_CD20_density	0
1230-009-591	intermediate	core_mean_iTIL_CD4_density	218.5813105926485
1230-009-591	intermediate	core_mean_iTIL_CD4FOXP3_density	19.3858
1230-009-591	intermediate	core_mean_iTIL_CD8_density	42.21491854705281
1230-009-591	intermediate	core_mean_iTIL_CD68_density	1056.5990060312715
1230-009-591	intermediate	core_mean_iTIL_CD20_density	4.495170192481503
1230-009-592	low	core_mean_iTIL_CD4_density	13.48799362333872
1230-009-592	low	core_mean_iTIL_CD4FOXP3_density	3.0426263845402066
1230-009-592	low	core_mean_iTIL_CD8_density	51.55667008025759
1230-009-592	low	core_mean_iTIL_CD68_density	613.8626455283088
1230-009-592	low	core_mean_iTIL_CD20_density	0
1230-009-593	low	core_mean_iTIL_CD4_density	49.65486343051045
1230-009-593	low	core_mean_iTIL_CD4FOXP3_density	11.365591251136362
1230-009-593	low	core_mean_iTIL_CD8_density	125.33467574854348
1230-009-593	low	core_mean_iTIL_CD68_density	1385.634988843668
1230-009-593	low	core_mean_iTIL_CD20_density	0
1230-009-595	intermediate	core_mean_iTIL_CD4_density	11.467490237451502
1230-009-595	intermediate	core_mean_iTIL_CD4FOXP3_density	5.421653432180404
1230-009-595	intermediate	core_mean_iTIL_CD8_density	15.333273605594945
1230-009-595	intermediate	core_mean_iTIL_CD68_density	756.7616257165873
1230-009-595	intermediate	core_mean_iTIL_CD20_density	0
1230-009-596	intermediate	core_mean_iTIL_CD4_density	147.29
1230-009-596	intermediate	core_mean_iTIL_CD4FOXP3_density	54.015353126429666
1230-009-596	intermediate	core_mean_iTIL_CD8_density	73.08440528070676
1230-009-596	intermediate	core_mean_iTIL_CD68_density	724.567
1230-009-596	intermediate	core_mean_iTIL_CD20_density	0
1230-026-071	intermediate	core_mean_iTIL_CD4_density	265.2983767529319
1230-026-071	intermediate	core_mean_iTIL_CD4FOXP3_density	21.65701034717812
1230-026-071	intermediate	core_mean_iTIL_CD8_density	21.65701034717812
1230-026-071	intermediate	core_mean_iTIL_CD68_density	70.38528362832888
1230-026-071	intermediate	core_mean_iTIL_CD20_density	0
1230-026-072	intermediate	core_mean_iTIL_CD4_density	64.97116444875951
1230-026-072	intermediate	core_mean_iTIL_CD4FOXP3_density	8.581097191345595
1230-026-072	intermediate	core_mean_iTIL_CD8_density	13.484581300685937
1230-026-072	intermediate	core_mean_iTIL_CD68_density	216.97917183831007
1230-026-072	intermediate	core_mean_iTIL_CD20_density	0
1230-026-076	low	core_mean_iTIL_CD4_density	4.348984878177441
1230-026-076	low	core_mean_iTIL_CD4FOXP3_density	0
1230-026-076	low	core_mean_iTIL_CD8_density	11.313419899133429
1230-026-076	low	core_mean_iTIL_CD68_density	103.92478978786505
1230-026-076	low	core_mean_iTIL_CD20_density	7.64491
1230-026-077	low	core_mean_iTIL_CD4_density	14.099606197998892
1230-026-077	low	core_mean_iTIL_CD4FOXP3_density	0
1230-026-077	low	core_mean_iTIL_CD8_density	14.099606197998892
1230-026-077	low	core_mean_iTIL_CD68_density	28.199212395997783
1230-026-077	low	core_mean_iTIL_CD20_density	0
1230-026-084	high	core_mean_iTIL_CD4_density	5.978809412130215
1230-026-084	high	core_mean_iTIL_CD4FOXP3_density	1.5936635215330883
1230-026-084	high	core_mean_iTIL_CD8_density	9.380369936412915
1230-026-084	high	core_mean_iTIL_CD68_density	179.22278213126472
1230-026-084	high	core_mean_iTIL_CD20_density	0.578829
1230-026-085	high	core_mean_iTIL_CD4_density	21.390268365201305
1230-026-085	high	core_mean_iTIL_CD4FOXP3_density	3.5258024037688447
1230-026-085	high	core_mean_iTIL_CD8_density	20.091392126577365
1230-026-085	high	core_mean_iTIL_CD68_density	262.0414356158018
1230-026-085	high	core_mean_iTIL_CD20_density	0.8350481046161626
1230-026-087	low	core_mean_iTIL_CD4_density	0.9919781701315968
1230-026-087	low	core_mean_iTIL_CD4FOXP3_density	0
1230-026-087	low	core_mean_iTIL_CD8_density	7.133542110919247
1230-026-087	low	core_mean_iTIL_CD68_density	112.82186236307423
1230-026-087	low	core_mean_iTIL_CD20_density	125.94702950123036
1230-026-089	intermediate	core_mean_iTIL_CD4_density	4.864759302997905
1230-026-089	intermediate	core_mean_iTIL_CD4FOXP3_density	0
1230-026-089	intermediate	core_mean_iTIL_CD8_density	87.65668735009828
1230-026-089	intermediate	core_mean_iTIL_CD68_density	110.74893095056534
1230-026-089	intermediate	core_mean_iTIL_CD20_density	0
1230-026-091	high	core_mean_iTIL_CD4_density	108.1624366695857
1230-026-091	high	core_mean_iTIL_CD4FOXP3_density	9.074682330708946
1230-026-091	high	core_mean_iTIL_CD8_density	54.25138357561719
1230-026-091	high	core_mean_iTIL_CD68_density	347.45297377455364
1230-026-091	high	core_mean_iTIL_CD20_density	5.602904847994565
1230-026-093	intermediate	core_mean_iTIL_CD4_density	295.3439988477164
1230-026-093	intermediate	core_mean_iTIL_CD4FOXP3_density	23.768985341990863
1230-026-093	intermediate	core_mean_iTIL_CD8_density	127.8746881865934
1230-026-093	intermediate	core_mean_iTIL_CD68_density	738.0108983049217
1230-026-093	intermediate	core_mean_iTIL_CD20_density	6.5088254815883415
1230-026-095	low	core_mean_iTIL_CD4_density	0
1230-026-095	low	core_mean_iTIL_CD4FOXP3_density	0
1230-026-095	low	core_mean_iTIL_CD8_density	41.40360457543401
1230-026-095	low	core_mean_iTIL_CD68_density	56.026026659690984
1230-026-095	low	core_mean_iTIL_CD20_density	0
1230-026-096	intermediate	core_mean_iTIL_CD4_density	2.257771093576844
1230-026-096	intermediate	core_mean_iTIL_CD4FOXP3_density	0
1230-026-096	intermediate	core_mean_iTIL_CD8_density	24.23958921320201
1230-026-096	intermediate	core_mean_iTIL_CD68_density	81.86455795720525
1230-026-096	intermediate	core_mean_iTIL_CD20_density	0
1230-006-246	high	core_mean_iTIL_CD4_density	164.71062401109077
1230-006-246	high	core_mean_iTIL_CD4FOXP3_density	1.1854756003633722
1230-006-246	high	core_mean_iTIL_CD8_density	13.193065146860254
1230-006-246	high	core_mean_iTIL_CD68_density	95.69216916862756
1230-006-246	high	core_mean_iTIL_CD20_density	22.67137920497459
1230-006-131	intermediate	core_mean_iTIL_CD4_density	1901.0339319522807
1230-006-131	intermediate	core_mean_iTIL_CD4FOXP3_density	367.86350131132355
1230-006-131	intermediate	core_mean_iTIL_CD8_density	163.52628747314978
1230-006-131	intermediate	core_mean_iTIL_CD68_density	738.9506099001812
1230-006-131	intermediate	core_mean_iTIL_CD20_density	25.932549449881805
1230-006-165	intermediate	core_mean_iTIL_CD4_density	1542.506029714374
1230-006-165	intermediate	core_mean_iTIL_CD4FOXP3_density	125.95995001863574
1230-006-165	intermediate	core_mean_iTIL_CD8_density	24.981624088307917
1230-006-165	intermediate	core_mean_iTIL_CD68_density	545.2484570294897
1230-006-165	intermediate	core_mean_iTIL_CD20_density	2.0236193714984014
1230-036-057	low	core_mean_iTIL_CD4_density	250.3180185036205
1230-036-057	low	core_mean_iTIL_CD4FOXP3_density	0
1230-036-057	low	core_mean_iTIL_CD8_density	27.900978807900955
1230-036-057	low	core_mean_iTIL_CD68_density	295.3045939178757
1230-036-057	low	core_mean_iTIL_CD20_density	6.901148364890213
1230-036-058	high	core_mean_iTIL_CD4_density	681.3815310488014
1230-036-058	high	core_mean_iTIL_CD4FOXP3_density	29.74030713100825
1230-036-058	high	core_mean_iTIL_CD8_density	52.66161744544402
1230-036-058	high	core_mean_iTIL_CD68_density	325.86871168158655
1230-036-058	high	core_mean_iTIL_CD20_density	8.505011803237313
1230-036-059	intermediate	core_mean_iTIL_CD4_density	56.18393708429032
1230-036-059	intermediate	core_mean_iTIL_CD4FOXP3_density	4.405971666394842
1230-036-059	intermediate	core_mean_iTIL_CD8_density	51.112874543219114
1230-036-059	intermediate	core_mean_iTIL_CD68_density	149.77372485485802
1230-036-059	intermediate	core_mean_iTIL_CD20_density	2.0908504411213746
1230-036-060	low	core_mean_iTIL_CD4_density	274.68714885090236
1230-036-060	low	core_mean_iTIL_CD4FOXP3_density	1.6883289084889033
1230-036-060	low	core_mean_iTIL_CD8_density	19.88309008009518
1230-036-060	low	core_mean_iTIL_CD68_density	297.3675762966975
1230-036-060	low	core_mean_iTIL_CD20_density	225.12659533633695
1230-036-061	low	core_mean_iTIL_CD4_density	441.61222884007185
1230-036-061	low	core_mean_iTIL_CD4FOXP3_density	3.1487845815232562
1230-036-061	low	core_mean_iTIL_CD8_density	96.91599250135289
1230-036-061	low	core_mean_iTIL_CD68_density	241.64197494084505
1230-036-061	low	core_mean_iTIL_CD20_density	13.977275098066617
1230-036-063	intermediate	core_mean_iTIL_CD4_density	149.16568623941743
1230-036-063	intermediate	core_mean_iTIL_CD4FOXP3_density	7.051220405268912
1230-036-063	intermediate	core_mean_iTIL_CD8_density	27.524908085396923
1230-036-063	intermediate	core_mean_iTIL_CD68_density	361.11
1230-036-063	intermediate	core_mean_iTIL_CD20_density	1.7203067553373077
1230-036-065	low	core_mean_iTIL_CD4_density	82.27315309574396
1230-036-065	low	core_mean_iTIL_CD4FOXP3_density	3.0627096907492053
1230-036-065	low	core_mean_iTIL_CD8_density	17.315491940516342
1230-036-065	low	core_mean_iTIL_CD68_density	594.6989781029791
1230-036-065	low	core_mean_iTIL_CD20_density	0
1230-036-066	intermediate	core_mean_iTIL_CD4_density	218.09768897851183
1230-036-066	intermediate	core_mean_iTIL_CD4FOXP3_density	21.041345558298797
1230-036-066	intermediate	core_mean_iTIL_CD8_density	140.85723153452278
1230-036-066	intermediate	core_mean_iTIL_CD68_density	897.2533980581446
1230-036-066	intermediate	core_mean_iTIL_CD20_density	15.768780071220418
1230-036-067	low	core_mean_iTIL_CD4_density	161.65624704256822
1230-036-067	low	core_mean_iTIL_CD4FOXP3_density	0
1230-036-067	low	core_mean_iTIL_CD8_density	1.1333073125974358
1230-036-067	low	core_mean_iTIL_CD68_density	396.1452728555646
1230-036-067	low	core_mean_iTIL_CD20_density	0
1230-036-068	high	core_mean_iTIL_CD4_density	538.6761605867887
1230-036-068	high	core_mean_iTIL_CD4FOXP3_density	0
1230-036-068	high	core_mean_iTIL_CD8_density	6.855756638708668
1230-036-068	high	core_mean_iTIL_CD68_density	245.74428506311517
1230-036-068	high	core_mean_iTIL_CD20_density	0
1230-036-070	intermediate	core_mean_iTIL_CD4_density	1601.279042372703
1230-036-070	intermediate	core_mean_iTIL_CD4FOXP3_density	20.828656671301538
1230-036-070	intermediate	core_mean_iTIL_CD8_density	85.9491
1230-036-070	intermediate	core_mean_iTIL_CD68_density	1129.2671930636284
1230-036-070	intermediate	core_mean_iTIL_CD20_density	63.558504137027754
1230-004-179	low	core_mean_iTIL_CD4_density	145.25374748794786
1230-004-179	low	core_mean_iTIL_CD4FOXP3_density	0
1230-004-179	low	core_mean_iTIL_CD8_density	51.37727996040486
1230-004-179	low	core_mean_iTIL_CD68_density	963.8919565249267
1230-004-179	low	core_mean_iTIL_CD20_density	4.137233410005308
1230-004-182	low	core_mean_iTIL_CD4_density	133.89067558557088
1230-004-182	low	core_mean_iTIL_CD4FOXP3_density	0
1230-004-182	low	core_mean_iTIL_CD8_density	0
1230-004-182	low	core_mean_iTIL_CD68_density	1044.3472695674527
1230-004-182	low	core_mean_iTIL_CD20_density	0
1230-004-184	intermediate	core_mean_iTIL_CD4_density	218.46635793855492
1230-004-184	intermediate	core_mean_iTIL_CD4FOXP3_density	2.1902748416817768
1230-004-184	intermediate	core_mean_iTIL_CD8_density	86.62978575422676
1230-004-184	intermediate	core_mean_iTIL_CD68_density	554.9646035069491
1230-004-184	intermediate	core_mean_iTIL_CD20_density	0.751368
1230-004-187	low	core_mean_iTIL_CD4_density	171.8400391574402
1230-004-187	low	core_mean_iTIL_CD4FOXP3_density	12.874212669092834
1230-004-187	low	core_mean_iTIL_CD8_density	50.5534
1230-004-187	low	core_mean_iTIL_CD68_density	952.5572611370837
1230-004-187	low	core_mean_iTIL_CD20_density	4.7317109430635895
1230-004-189	low	core_mean_iTIL_CD4_density	49.523997351571396
1230-004-189	low	core_mean_iTIL_CD4FOXP3_density	0
1230-004-189	low	core_mean_iTIL_CD8_density	38.854738198641115
1230-004-189	low	core_mean_iTIL_CD68_density	406.1262829832989
1230-004-189	low	core_mean_iTIL_CD20_density	0
1230-004-478	low	core_mean_iTIL_CD4_density	51.79309865592593
1230-004-478	low	core_mean_iTIL_CD4FOXP3_density	0
1230-004-478	low	core_mean_iTIL_CD8_density	194.22411995972223
1230-004-478	low	core_mean_iTIL_CD68_density	755.3160220655865
1230-004-478	low	core_mean_iTIL_CD20_density	34.52873243728395
1230-004-480	intermediate	core_mean_iTIL_CD4_density	315.85603323533564
1230-004-480	intermediate	core_mean_iTIL_CD4FOXP3_density	6.527030645856102
1230-004-480	intermediate	core_mean_iTIL_CD8_density	162.13367723946348
1230-004-480	intermediate	core_mean_iTIL_CD68_density	1173.427419063086
1230-004-480	intermediate	core_mean_iTIL_CD20_density	33.13584449832775
1230-004-482	intermediate	core_mean_iTIL_CD4_density	262.27569017584943
1230-004-482	intermediate	core_mean_iTIL_CD4FOXP3_density	4.07052
1230-004-482	intermediate	core_mean_iTIL_CD8_density	84.25082451996383
1230-004-482	intermediate	core_mean_iTIL_CD68_density	568.8392472710258
1230-004-482	intermediate	core_mean_iTIL_CD20_density	0
1230-004-485	intermediate	core_mean_iTIL_CD4_density	197.13959390374907
1230-004-485	intermediate	core_mean_iTIL_CD4FOXP3_density	1.776840553613765
1230-004-485	intermediate	core_mean_iTIL_CD8_density	1.776840553613765
1230-004-485	intermediate	core_mean_iTIL_CD68_density	609.5210850580388
1230-004-485	intermediate	core_mean_iTIL_CD20_density	9.579030255278209
1230-004-487	low	core_mean_iTIL_CD4_density	9.83278
1230-004-487	low	core_mean_iTIL_CD4FOXP3_density	0
1230-004-487	low	core_mean_iTIL_CD8_density	39.95577894165632
1230-004-487	low	core_mean_iTIL_CD68_density	150.8897737083149
1230-004-487	low	core_mean_iTIL_CD20_density	0
1230-004-488	intermediate	core_mean_iTIL_CD4_density	17.236673896493773
1230-004-488	intermediate	core_mean_iTIL_CD4FOXP3_density	0
1230-004-488	intermediate	core_mean_iTIL_CD8_density	45.96446372398339
1230-004-488	intermediate	core_mean_iTIL_CD68_density	629.1385972220227
1230-004-488	intermediate	core_mean_iTIL_CD20_density	0
1230-004-491	intermediate	core_mean_iTIL_CD4_density	89.1261
1230-004-491	intermediate	core_mean_iTIL_CD4FOXP3_density	0
1230-004-491	intermediate	core_mean_iTIL_CD8_density	22.334514668398327
1230-004-491	intermediate	core_mean_iTIL_CD68_density	734.6355083667179
1230-004-491	intermediate	core_mean_iTIL_CD20_density	0
1230-004-493	low	core_mean_iTIL_CD4_density	109.8340213678384
1230-004-493	low	core_mean_iTIL_CD4FOXP3_density	2.6203679101360544
1230-004-493	low	core_mean_iTIL_CD8_density	62.791290910411504
1230-004-493	low	core_mean_iTIL_CD68_density	623.4847733805054
1230-004-493	low	core_mean_iTIL_CD20_density	1.1444783782283587
1230-004-494	intermediate	core_mean_iTIL_CD4_density	249.43078861838984
1230-004-494	intermediate	core_mean_iTIL_CD4FOXP3_density	3.4574823028768327
1230-004-494	intermediate	core_mean_iTIL_CD8_density	30.2109
1230-004-494	intermediate	core_mean_iTIL_CD68_density	913.4215309906266
1230-004-494	intermediate	core_mean_iTIL_CD20_density	99.1145
1230-004-495	intermediate	core_mean_iTIL_CD4_density	68.24096867396275
1230-004-495	intermediate	core_mean_iTIL_CD4FOXP3_density	5.119549152023476
1230-004-495	intermediate	core_mean_iTIL_CD8_density	9.09486
1230-004-495	intermediate	core_mean_iTIL_CD68_density	813.829
1230-004-495	intermediate	core_mean_iTIL_CD20_density	2.559774576011738
1230-004-496	low	core_mean_iTIL_CD4_density	229.6991965169737
1230-004-496	low	core_mean_iTIL_CD4FOXP3_density	10.185220958761239
1230-004-496	low	core_mean_iTIL_CD8_density	138.11640606586082
1230-004-496	low	core_mean_iTIL_CD68_density	1178.5803007949148
1230-004-496	low	core_mean_iTIL_CD20_density	8.74617
1230-006-115	low	core_mean_iTIL_CD4_density	468.37409988645635
1230-006-115	low	core_mean_iTIL_CD4FOXP3_density	0
1230-006-115	low	core_mean_iTIL_CD8_density	158.63772825399042
1230-006-115	low	core_mean_iTIL_CD68_density	770.668
1230-006-115	low	core_mean_iTIL_CD20_density	57.364642850890995
1230-006-116	intermediate	core_mean_iTIL_CD4_density	372.323
1230-006-116	intermediate	core_mean_iTIL_CD4FOXP3_density	5.254551526721749
1230-006-116	intermediate	core_mean_iTIL_CD8_density	61.71142820635383
1230-006-116	intermediate	core_mean_iTIL_CD68_density	1294.2409422161202
1230-006-116	intermediate	core_mean_iTIL_CD20_density	86.19417462654279
1230-006-121	intermediate	core_mean_iTIL_CD4_density	3590.9085711451853
1230-006-121	intermediate	core_mean_iTIL_CD4FOXP3_density	214.13702794745063
1230-006-121	intermediate	core_mean_iTIL_CD8_density	120.88578525433755
1230-006-121	intermediate	core_mean_iTIL_CD68_density	949.3555188420916
1230-006-121	intermediate	core_mean_iTIL_CD20_density	4.541863981052273
1230-006-122	low	core_mean_iTIL_CD4_density	525.6087079420857
1230-006-122	low	core_mean_iTIL_CD4FOXP3_density	172.23783231599884
1230-006-122	low	core_mean_iTIL_CD8_density	61.477101939436025
1230-006-122	low	core_mean_iTIL_CD68_density	683.3262735666308
1230-006-122	low	core_mean_iTIL_CD20_density	27.331631007134916
1230-006-123	intermediate	core_mean_iTIL_CD4_density	777.4290023293336
1230-006-123	intermediate	core_mean_iTIL_CD4FOXP3_density	279.08060842699666
1230-006-123	intermediate	core_mean_iTIL_CD8_density	70.1572
1230-006-123	intermediate	core_mean_iTIL_CD68_density	1012.8058875512289
1230-006-123	intermediate	core_mean_iTIL_CD20_density	37.625505876973385
1230-006-124	intermediate	core_mean_iTIL_CD4_density	1444.6360881990468
1230-006-124	intermediate	core_mean_iTIL_CD4FOXP3_density	261.9071113972164
1230-006-124	intermediate	core_mean_iTIL_CD8_density	31.04065591751969
1230-006-124	intermediate	core_mean_iTIL_CD68_density	1125.9302354807394
1230-006-124	intermediate	core_mean_iTIL_CD20_density	2.6848940454534476
1230-006-126	low	core_mean_iTIL_CD4_density	1309.351081167606
1230-006-126	low	core_mean_iTIL_CD4FOXP3_density	84.57089299083556
1230-006-126	low	core_mean_iTIL_CD8_density	67.38719352118049
1230-006-126	low	core_mean_iTIL_CD68_density	1150.592910776592
1230-006-126	low	core_mean_iTIL_CD20_density	4.426324057381095
1230-006-127	high	core_mean_iTIL_CD4_density	1025.7169547193355
1230-006-127	high	core_mean_iTIL_CD4FOXP3_density	44.37829391047805
1230-006-127	high	core_mean_iTIL_CD8_density	1.1015092467935252
1230-006-127	high	core_mean_iTIL_CD68_density	243.0045426591208
1230-006-127	high	core_mean_iTIL_CD20_density	27.36569152995414
1230-006-128	intermediate	core_mean_iTIL_CD4_density	606.4960029700322
1230-006-128	intermediate	core_mean_iTIL_CD4FOXP3_density	65.66612017863041
1230-006-128	intermediate	core_mean_iTIL_CD8_density	83.35400731794178
1230-006-128	intermediate	core_mean_iTIL_CD68_density	710.3032048945333
1230-006-128	intermediate	core_mean_iTIL_CD20_density	39.609009108073735
1230-006-129	high	core_mean_iTIL_CD4_density	5343.366181385212
1230-006-129	high	core_mean_iTIL_CD4FOXP3_density	967.0020211411655
1230-006-129	high	core_mean_iTIL_CD8_density	716.9273990861926
1230-006-129	high	core_mean_iTIL_CD68_density	930.2597695412937
1230-006-129	high	core_mean_iTIL_CD20_density	224.87497667627628
1230-006-130	intermediate	core_mean_iTIL_CD4_density	508.13874937610586
1230-006-130	intermediate	core_mean_iTIL_CD4FOXP3_density	57.50323080620117
1230-006-130	intermediate	core_mean_iTIL_CD8_density	16.776037757653658
1230-006-130	intermediate	core_mean_iTIL_CD68_density	586.6325888061046
1230-006-130	intermediate	core_mean_iTIL_CD20_density	10.741763626213018
1230-006-132	low	core_mean_iTIL_CD4_density	935.4194656590573
1230-006-132	low	core_mean_iTIL_CD4FOXP3_density	115.54098332910858
1230-006-132	low	core_mean_iTIL_CD8_density	63.46373954899089
1230-006-132	low	core_mean_iTIL_CD68_density	716.9005110766066
1230-006-132	low	core_mean_iTIL_CD20_density	3.830141982745473
1230-006-133	low	core_mean_iTIL_CD4_density	1655.6643841267523
1230-006-133	low	core_mean_iTIL_CD4FOXP3_density	396.2200304041076
1230-006-133	low	core_mean_iTIL_CD8_density	80.93674551621893
1230-006-133	low	core_mean_iTIL_CD68_density	1165.3318750466988
1230-006-133	low	core_mean_iTIL_CD20_density	4.006305328941405
1230-006-163	intermediate	core_mean_iTIL_CD4_density	881.2362742626719
1230-006-163	intermediate	core_mean_iTIL_CD4FOXP3_density	28.24351622064308
1230-006-163	intermediate	core_mean_iTIL_CD8_density	9.95891
1230-006-163	intermediate	core_mean_iTIL_CD68_density	240.50254548662818
1230-006-163	intermediate	core_mean_iTIL_CD20_density	1.532138051154106
1230-006-164	intermediate	core_mean_iTIL_CD4_density	3206.7793835462053
1230-006-164	intermediate	core_mean_iTIL_CD4FOXP3_density	272.2775591886219
1230-006-164	intermediate	core_mean_iTIL_CD8_density	12.13402424114506
1230-006-164	intermediate	core_mean_iTIL_CD68_density	664.1280159176489
1230-006-164	intermediate	core_mean_iTIL_CD20_density	4.565663833824447
1230-006-167	high	core_mean_iTIL_CD4_density	192.0372430755661
1230-006-167	high	core_mean_iTIL_CD4FOXP3_density	6.561477901191674
1230-006-167	high	core_mean_iTIL_CD8_density	19.491720851725237
1230-006-167	high	core_mean_iTIL_CD68_density	41.705883453580334
1230-006-167	high	core_mean_iTIL_CD20_density	0
1230-006-168	high	core_mean_iTIL_CD4_density	1394.2418024999006
1230-006-168	high	core_mean_iTIL_CD4FOXP3_density	18.095291015524587
1230-006-168	high	core_mean_iTIL_CD8_density	1.3744205357120154
1230-006-168	high	core_mean_iTIL_CD68_density	277.9742149652947
1230-006-168	high	core_mean_iTIL_CD20_density	0
1230-006-169	high	core_mean_iTIL_CD4_density	1371.0079584334562
1230-006-169	high	core_mean_iTIL_CD4FOXP3_density	100.11844203812721
1230-006-169	high	core_mean_iTIL_CD8_density	50.700231446481716
1230-006-169	high	core_mean_iTIL_CD68_density	818.1870241168623
1230-006-169	high	core_mean_iTIL_CD20_density	2.9431696889781884
1230-006-171	intermediate	core_mean_iTIL_CD4_density	338.5693919998238
1230-006-171	intermediate	core_mean_iTIL_CD4FOXP3_density	31.17838980577865
1230-006-171	intermediate	core_mean_iTIL_CD8_density	0
1230-006-171	intermediate	core_mean_iTIL_CD68_density	356.6168520224294
1230-006-171	intermediate	core_mean_iTIL_CD20_density	0.5360582245001122
1230-006-191	intermediate	core_mean_iTIL_CD4_density	444.49024886882796
1230-006-191	intermediate	core_mean_iTIL_CD4FOXP3_density	56.37948559400339
1230-006-191	intermediate	core_mean_iTIL_CD8_density	56.00649603885459
1230-006-191	intermediate	core_mean_iTIL_CD68_density	1029.7717173028755
1230-006-191	intermediate	core_mean_iTIL_CD20_density	62.77665263416305
1230-006-192	intermediate	core_mean_iTIL_CD4_density	78.77471974552081
1230-006-192	intermediate	core_mean_iTIL_CD4FOXP3_density	1.0487522993894163
1230-006-192	intermediate	core_mean_iTIL_CD8_density	0
1230-006-192	intermediate	core_mean_iTIL_CD68_density	67.23844445223723
1230-006-192	intermediate	core_mean_iTIL_CD20_density	0
1230-006-193	intermediate	core_mean_iTIL_CD4_density	603.2326976036134
1230-006-193	intermediate	core_mean_iTIL_CD4FOXP3_density	0
1230-006-193	intermediate	core_mean_iTIL_CD8_density	6.81622
1230-006-193	intermediate	core_mean_iTIL_CD68_density	323.1098259398514
1230-006-193	intermediate	core_mean_iTIL_CD20_density	13.075161214456688
1230-006-194	high	core_mean_iTIL_CD4_density	1311.143730403335
1230-006-194	high	core_mean_iTIL_CD4FOXP3_density	32.83788173000111
1230-006-194	high	core_mean_iTIL_CD8_density	7.972000182109302
1230-006-194	high	core_mean_iTIL_CD68_density	530.1294804367775
1230-006-194	high	core_mean_iTIL_CD20_density	1.369347351250878
1230-006-195	intermediate	core_mean_iTIL_CD4_density	691.0251605907674
1230-006-195	intermediate	core_mean_iTIL_CD4FOXP3_density	52.51626008062624
1230-006-195	intermediate	core_mean_iTIL_CD8_density	54.402149637902674
1230-006-195	intermediate	core_mean_iTIL_CD68_density	1332.6470584731067
1230-006-195	intermediate	core_mean_iTIL_CD20_density	2.039182651736566
1230-006-196	low	core_mean_iTIL_CD4_density	379.6497653529765
1230-006-196	low	core_mean_iTIL_CD4FOXP3_density	0
1230-006-196	low	core_mean_iTIL_CD8_density	14.785017291276429
1230-006-196	low	core_mean_iTIL_CD68_density	545.8814007015357
1230-006-196	low	core_mean_iTIL_CD20_density	0
1230-006-197	intermediate	core_mean_iTIL_CD4_density	363.44295455267115
1230-006-197	intermediate	core_mean_iTIL_CD4FOXP3_density	8.416546748861576
1230-006-197	intermediate	core_mean_iTIL_CD8_density	150.77200158873396
1230-006-197	intermediate	core_mean_iTIL_CD68_density	428.9742278490774
1230-006-197	intermediate	core_mean_iTIL_CD20_density	16.718555746037538
1230-006-198	intermediate	core_mean_iTIL_CD4_density	1260.2351759209075
1230-006-198	intermediate	core_mean_iTIL_CD4FOXP3_density	5.303580585712202
1230-006-198	intermediate	core_mean_iTIL_CD8_density	219.6284654128416
1230-006-198	intermediate	core_mean_iTIL_CD68_density	534.6170443005167
1230-006-198	intermediate	core_mean_iTIL_CD20_density	32.258685185221836
1230-006-199	low	core_mean_iTIL_CD4_density	116.65478779441186
1230-006-199	low	core_mean_iTIL_CD4FOXP3_density	0.78379
1230-006-199	low	core_mean_iTIL_CD8_density	8.128792345296882
1230-006-199	low	core_mean_iTIL_CD68_density	206.908
1230-006-199	low	core_mean_iTIL_CD20_density	16.43965970086635
1230-006-202	low	core_mean_iTIL_CD4_density	214.36007172411377
1230-006-202	low	core_mean_iTIL_CD4FOXP3_density	8.777248279085384
1230-006-202	low	core_mean_iTIL_CD8_density	14.750920631713452
1230-006-202	low	core_mean_iTIL_CD68_density	423.44252082573485
1230-006-202	low	core_mean_iTIL_CD20_density	1.9173830655411217
1230-006-203	low	core_mean_iTIL_CD4_density	129.62221446511543
1230-006-203	low	core_mean_iTIL_CD4FOXP3_density	1.4686228723326138
1230-006-203	low	core_mean_iTIL_CD8_density	0
1230-006-203	low	core_mean_iTIL_CD68_density	183.40790285788123
1230-006-203	low	core_mean_iTIL_CD20_density	0
1230-006-204	low	core_mean_iTIL_CD4_density	108.75048169009537
1230-006-204	low	core_mean_iTIL_CD4FOXP3_density	1.2242074786834873
1230-006-204	low	core_mean_iTIL_CD8_density	11.807147357019076
1230-006-204	low	core_mean_iTIL_CD68_density	528.9568280213715
1230-006-204	low	core_mean_iTIL_CD20_density	2.5811480499106887
1230-006-206	low	core_mean_iTIL_CD4_density	664.4060599262999
1230-006-206	low	core_mean_iTIL_CD4FOXP3_density	25.301859333777415
1230-006-206	low	core_mean_iTIL_CD8_density	109.86320668984686
1230-006-206	low	core_mean_iTIL_CD68_density	1050.3244624902563
1230-006-206	low	core_mean_iTIL_CD20_density	27.34568270894207
1230-006-207	high	core_mean_iTIL_CD4_density	120.1676639709877
1230-006-207	high	core_mean_iTIL_CD4FOXP3_density	1.1172069647129064
1230-006-207	high	core_mean_iTIL_CD8_density	0.9932688652176365
1230-006-207	high	core_mean_iTIL_CD68_density	398.2068828143676
1230-006-207	high	core_mean_iTIL_CD20_density	2.1104758299305426
1230-006-208	low	core_mean_iTIL_CD4_density	422.05303147755075
1230-006-208	low	core_mean_iTIL_CD4FOXP3_density	8.748478481189832
1230-006-208	low	core_mean_iTIL_CD8_density	51.48052413046763
1230-006-208	low	core_mean_iTIL_CD68_density	865.3792716058439
1230-006-208	low	core_mean_iTIL_CD20_density	261.2201355316681
1230-006-209	low	core_mean_iTIL_CD4_density	45.248196434177935
1230-006-209	low	core_mean_iTIL_CD4FOXP3_density	4.56978
1230-006-209	low	core_mean_iTIL_CD8_density	3.554250499040462
1230-006-209	low	core_mean_iTIL_CD68_density	351.5992479546753
1230-006-209	low	core_mean_iTIL_CD20_density	6.89191
1230-006-210	high	core_mean_iTIL_CD4_density	49.274735448317955
1230-006-210	high	core_mean_iTIL_CD4FOXP3_density	0
1230-006-210	high	core_mean_iTIL_CD8_density	25.91615253147902
1230-006-210	high	core_mean_iTIL_CD68_density	653.1576773007124
1230-006-210	high	core_mean_iTIL_CD20_density	10.152767238238454
1230-006-213	high	core_mean_iTIL_CD4_density	31.36168664471199
1230-006-213	high	core_mean_iTIL_CD4FOXP3_density	0
1230-006-213	high	core_mean_iTIL_CD8_density	2.791625013295114
1230-006-213	high	core_mean_iTIL_CD68_density	404.55389628285053
1230-006-213	high	core_mean_iTIL_CD20_density	6.353923719899752
1230-006-214	low	core_mean_iTIL_CD4_density	372.53890301212556
1230-006-214	low	core_mean_iTIL_CD4FOXP3_density	36.846164070080064
1230-006-214	low	core_mean_iTIL_CD8_density	443.1917949304853
1230-006-214	low	core_mean_iTIL_CD68_density	497.34171819838383
1230-006-214	low	core_mean_iTIL_CD20_density	28.594107328680046
1230-006-215	intermediate	core_mean_iTIL_CD4_density	833.4370439772885
1230-006-215	intermediate	core_mean_iTIL_CD4FOXP3_density	0.9605466233171897
1230-006-215	intermediate	core_mean_iTIL_CD8_density	297.6959952037348
1230-006-215	intermediate	core_mean_iTIL_CD68_density	757.8336211657922
1230-006-215	intermediate	core_mean_iTIL_CD20_density	10.502976485880268
1230-006-216	high	core_mean_iTIL_CD4_density	13.530340312448955
1230-006-216	high	core_mean_iTIL_CD4FOXP3_density	0
1230-006-216	high	core_mean_iTIL_CD8_density	4.2606
1230-006-216	high	core_mean_iTIL_CD68_density	104.12638526553027
1230-006-216	high	core_mean_iTIL_CD20_density	0
1230-006-242	intermediate	core_mean_iTIL_CD4_density	439.6882272169179
1230-006-242	intermediate	core_mean_iTIL_CD4FOXP3_density	0
1230-006-242	intermediate	core_mean_iTIL_CD8_density	66.00320184235112
1230-006-242	intermediate	core_mean_iTIL_CD68_density	724.7479289377947
1230-006-242	intermediate	core_mean_iTIL_CD20_density	22.736457708771937
1230-006-243	low	core_mean_iTIL_CD4_density	3874.4202824648482
1230-006-243	low	core_mean_iTIL_CD4FOXP3_density	2.957690023399326
1230-006-243	low	core_mean_iTIL_CD8_density	92.89474810041038
1230-006-243	low	core_mean_iTIL_CD68_density	298.2602647658307
1230-006-243	low	core_mean_iTIL_CD20_density	2217.7501607501304
1230-006-244	intermediate	core_mean_iTIL_CD4_density	19.93738151634807
1230-006-244	intermediate	core_mean_iTIL_CD4FOXP3_density	0
1230-006-244	intermediate	core_mean_iTIL_CD8_density	5.872534332698997
1230-006-244	intermediate	core_mean_iTIL_CD68_density	72.35842873422325
1230-006-244	intermediate	core_mean_iTIL_CD20_density	4.623553189066914
1230-006-245	low	core_mean_iTIL_CD4_density	7.286190643836283
1230-006-245	low	core_mean_iTIL_CD4FOXP3_density	0
1230-006-245	low	core_mean_iTIL_CD8_density	1.5716301891299769
1230-006-245	low	core_mean_iTIL_CD68_density	86.01499274707581
1230-006-245	low	core_mean_iTIL_CD20_density	0
1230-006-247	low	core_mean_iTIL_CD4_density	26.49491885471881
1230-006-247	low	core_mean_iTIL_CD4FOXP3_density	0
1230-006-247	low	core_mean_iTIL_CD8_density	9.959704222951833
1230-006-247	low	core_mean_iTIL_CD68_density	181.92636183571608
1230-006-247	low	core_mean_iTIL_CD20_density	1.599961856909331
1230-006-248	low	core_mean_iTIL_CD4_density	0
1230-006-248	low	core_mean_iTIL_CD4FOXP3_density	0
1230-006-248	low	core_mean_iTIL_CD8_density	0
1230-006-248	low	core_mean_iTIL_CD68_density	19.37114853625578
1230-006-248	low	core_mean_iTIL_CD20_density	0
1230-006-249	intermediate	core_mean_iTIL_CD4_density	29.328542950938488
1230-006-249	intermediate	core_mean_iTIL_CD4FOXP3_density	0
1230-006-249	intermediate	core_mean_iTIL_CD8_density	0.975631
1230-006-249	intermediate	core_mean_iTIL_CD68_density	13.873900186937865
1230-006-249	intermediate	core_mean_iTIL_CD20_density	2.9566985489974837
1230-006-250	intermediate	core_mean_iTIL_CD4_density	4.53218
1230-006-250	intermediate	core_mean_iTIL_CD4FOXP3_density	0
1230-006-250	intermediate	core_mean_iTIL_CD8_density	0.6112354363988746
1230-006-250	intermediate	core_mean_iTIL_CD68_density	69.80815727733786
1230-006-250	intermediate	core_mean_iTIL_CD20_density	156.53261183666027
1230-006-252	intermediate	core_mean_iTIL_CD4_density	200.7235057856039
1230-006-252	intermediate	core_mean_iTIL_CD4FOXP3_density	0
1230-006-252	intermediate	core_mean_iTIL_CD8_density	5.129808348595566
1230-006-252	intermediate	core_mean_iTIL_CD68_density	11.547164671644017
1230-006-252	intermediate	core_mean_iTIL_CD20_density	8.722053450487955
1230-006-254	low	core_mean_iTIL_CD4_density	456.3891245968659
1230-006-254	low	core_mean_iTIL_CD4FOXP3_density	0
1230-006-254	low	core_mean_iTIL_CD8_density	3.78421
1230-006-254	low	core_mean_iTIL_CD68_density	30.16830864831926
1230-006-254	low	core_mean_iTIL_CD20_density	3.0409933595391756
1230-031-135	intermediate	core_mean_iTIL_CD4_density	15.91805385873523
1230-031-135	intermediate	core_mean_iTIL_CD4FOXP3_density	0
1230-031-135	intermediate	core_mean_iTIL_CD8_density	0
1230-031-135	intermediate	core_mean_iTIL_CD68_density	0
1230-031-135	intermediate	core_mean_iTIL_CD20_density	262.6478886691313
1230-031-139	intermediate	core_mean_iTIL_CD4_density	112.26511713589232
1230-031-139	intermediate	core_mean_iTIL_CD4FOXP3_density	0
1230-031-139	intermediate	core_mean_iTIL_CD8_density	0
1230-031-139	intermediate	core_mean_iTIL_CD68_density	0
1230-031-139	intermediate	core_mean_iTIL_CD20_density	270.45687310010425
1230-031-140	intermediate	core_mean_iTIL_CD4_density	521.3823816104314
1230-031-140	intermediate	core_mean_iTIL_CD4FOXP3_density	2.762192108803852
1230-031-140	intermediate	core_mean_iTIL_CD8_density	38.62458309178706
1230-031-140	intermediate	core_mean_iTIL_CD68_density	33.49784279750412
1230-031-140	intermediate	core_mean_iTIL_CD20_density	0
1230-031-141	low	core_mean_iTIL_CD4_density	386.7636075628517
1230-031-141	low	core_mean_iTIL_CD4FOXP3_density	0
1230-031-141	low	core_mean_iTIL_CD8_density	20.113759887621413
1230-031-141	low	core_mean_iTIL_CD68_density	47.29245127780838
1230-031-141	low	core_mean_iTIL_CD20_density	31.920663360258594
1230-031-143	intermediate	core_mean_iTIL_CD4_density	118.51717629930381
1230-031-143	intermediate	core_mean_iTIL_CD4FOXP3_density	0
1230-031-143	intermediate	core_mean_iTIL_CD8_density	23.70343525986076
1230-031-143	intermediate	core_mean_iTIL_CD68_density	0
1230-031-143	intermediate	core_mean_iTIL_CD20_density	1846.2342352402661
1230-031-144	intermediate	core_mean_iTIL_CD4_density	573.8176885794561
1230-031-144	intermediate	core_mean_iTIL_CD4FOXP3_density	0
1230-031-144	intermediate	core_mean_iTIL_CD8_density	3.7708915641479086
1230-031-144	intermediate	core_mean_iTIL_CD68_density	2.388876488483492
1230-031-144	intermediate	core_mean_iTIL_CD20_density	124.03860228825164
1230-031-147	low	core_mean_iTIL_CD4_density	312.5478614958617
1230-031-147	low	core_mean_iTIL_CD4FOXP3_density	0
1230-031-147	low	core_mean_iTIL_CD8_density	9.635572993801436
1230-031-147	low	core_mean_iTIL_CD68_density	4.817786496900718
1230-031-147	low	core_mean_iTIL_CD20_density	3318.8566445668057
1230-031-148	intermediate	core_mean_iTIL_CD4_density	212.55417530808796
1230-031-148	intermediate	core_mean_iTIL_CD4FOXP3_density	0
1230-031-148	intermediate	core_mean_iTIL_CD8_density	7.4852288365446835
1230-031-148	intermediate	core_mean_iTIL_CD68_density	0
1230-031-148	intermediate	core_mean_iTIL_CD20_density	2.6761530941548264
1230-031-149	intermediate	core_mean_iTIL_CD4_density	313.3801977761544
1230-031-149	intermediate	core_mean_iTIL_CD4FOXP3_density	0
1230-031-149	intermediate	core_mean_iTIL_CD8_density	93.78054668445087
1230-031-149	intermediate	core_mean_iTIL_CD68_density	24.1511
1230-031-149	intermediate	core_mean_iTIL_CD20_density	1.396811721373496
1230-031-150	low	core_mean_iTIL_CD4_density	335.82883211049176
1230-031-150	low	core_mean_iTIL_CD4FOXP3_density	0
1230-031-150	low	core_mean_iTIL_CD8_density	0
1230-031-150	low	core_mean_iTIL_CD68_density	0
1230-031-150	low	core_mean_iTIL_CD20_density	319.5125834164478
1230-031-152	intermediate	core_mean_iTIL_CD4_density	324.50357483950575
1230-031-152	intermediate	core_mean_iTIL_CD4FOXP3_density	0
1230-031-152	intermediate	core_mean_iTIL_CD8_density	1.6807842265704367
1230-031-152	intermediate	core_mean_iTIL_CD68_density	1.040955888973727
1230-031-152	intermediate	core_mean_iTIL_CD20_density	32.35469631198376
1230-031-153	low	core_mean_iTIL_CD4_density	3398.833455701035
1230-031-153	low	core_mean_iTIL_CD4FOXP3_density	0
1230-031-153	low	core_mean_iTIL_CD8_density	86.98544466596627
1230-031-153	low	core_mean_iTIL_CD68_density	0
1230-031-153	low	core_mean_iTIL_CD20_density	580.189
1230-031-156	low	core_mean_iTIL_CD4_density	3262.5484428616533
1230-031-156	low	core_mean_iTIL_CD4FOXP3_density	1.6383466166381147
1230-031-156	low	core_mean_iTIL_CD8_density	10.40327608994565
1230-031-156	low	core_mean_iTIL_CD68_density	6.116263764775903
1230-031-156	low	core_mean_iTIL_CD20_density	242.05466756057368
1230-031-159	low	core_mean_iTIL_CD4_density	0
1230-031-159	low	core_mean_iTIL_CD4FOXP3_density	0
1230-031-159	low	core_mean_iTIL_CD8_density	0
1230-031-159	low	core_mean_iTIL_CD68_density	0
1230-031-159	low	core_mean_iTIL_CD20_density	0
1230-031-160	intermediate	core_mean_iTIL_CD4_density	99.56885322662694
1230-031-160	intermediate	core_mean_iTIL_CD4FOXP3_density	0
1230-031-160	intermediate	core_mean_iTIL_CD8_density	41.098883194774274
1230-031-160	intermediate	core_mean_iTIL_CD68_density	0
1230-031-160	intermediate	core_mean_iTIL_CD20_density	497.0881223019699
1230-031-161	low	core_mean_iTIL_CD4_density	104.64879056430898
1230-031-161	low	core_mean_iTIL_CD4FOXP3_density	1.4990584413929615
1230-031-161	low	core_mean_iTIL_CD8_density	37.57562742907032
1230-031-161	low	core_mean_iTIL_CD68_density	0
1230-031-161	low	core_mean_iTIL_CD20_density	1960.9169812861455
1230-031-162	low	core_mean_iTIL_CD4_density	820.5456166250799
1230-031-162	low	core_mean_iTIL_CD4FOXP3_density	1.7451623227831292
1230-031-162	low	core_mean_iTIL_CD8_density	40.233082099602534
1230-031-162	low	core_mean_iTIL_CD68_density	31.547246680563113
1230-031-162	low	core_mean_iTIL_CD20_density	41.56408618778531
1230-031-175	low	core_mean_iTIL_CD4_density	6.9879632333305874
1230-031-175	low	core_mean_iTIL_CD4FOXP3_density	0
1230-031-175	low	core_mean_iTIL_CD8_density	11.4098
1230-031-175	low	core_mean_iTIL_CD68_density	0
1230-031-175	low	core_mean_iTIL_CD20_density	1761.273831372075
1230-031-176	low	core_mean_iTIL_CD4_density	53.318235447396894
1230-031-176	low	core_mean_iTIL_CD4FOXP3_density	0
1230-031-176	low	core_mean_iTIL_CD8_density	57.155302681407605
1230-031-176	low	core_mean_iTIL_CD68_density	0
1230-031-176	low	core_mean_iTIL_CD20_density	399.2363358736639
1230-008-024	intermediate	core_mean_iTIL_CD4_density	250.50782373253432
1230-008-024	intermediate	core_mean_iTIL_CD4FOXP3_density	9.887300032843672
1230-008-024	intermediate	core_mean_iTIL_CD8_density	53.4451
1230-008-024	intermediate	core_mean_iTIL_CD68_density	311.41978125991415
1230-008-024	intermediate	core_mean_iTIL_CD20_density	5.166871652079947
1230-008-027	low	core_mean_iTIL_CD4_density	96.29068940395213
1230-008-027	low	core_mean_iTIL_CD4FOXP3_density	0.6511020716440166
1230-008-027	low	core_mean_iTIL_CD8_density	20.9854
1230-008-027	low	core_mean_iTIL_CD68_density	155.46267153482626
1230-008-027	low	core_mean_iTIL_CD20_density	3.036193860013586
1230-008-028	low	core_mean_iTIL_CD4_density	93.18259989889704
1230-008-028	low	core_mean_iTIL_CD4FOXP3_density	7.934074820229734
1230-008-028	low	core_mean_iTIL_CD8_density	69.98496316157556
1230-008-028	low	core_mean_iTIL_CD68_density	698.4620739732815
1230-008-028	low	core_mean_iTIL_CD20_density	3.173629928091893
1230-008-031	intermediate	core_mean_iTIL_CD4_density	410.82662371250046
1230-008-031	intermediate	core_mean_iTIL_CD4FOXP3_density	0.9066454801750858
1230-008-031	intermediate	core_mean_iTIL_CD8_density	2.50017
1230-008-031	intermediate	core_mean_iTIL_CD68_density	463.41346893539486
1230-008-031	intermediate	core_mean_iTIL_CD20_density	109.57427743023013
1230-008-032	intermediate	core_mean_iTIL_CD4_density	61.72684737595585
1230-008-032	intermediate	core_mean_iTIL_CD4FOXP3_density	3.446752497401351
1230-008-032	intermediate	core_mean_iTIL_CD8_density	15.294134270330481
1230-008-032	intermediate	core_mean_iTIL_CD68_density	127.0278033071401
1230-008-032	intermediate	core_mean_iTIL_CD20_density	3.5555389275275484
1230-008-033	low	core_mean_iTIL_CD4_density	153.78257981003202
1230-008-033	low	core_mean_iTIL_CD4FOXP3_density	7.25379
1230-008-033	low	core_mean_iTIL_CD8_density	34.85024983544815
1230-008-033	low	core_mean_iTIL_CD68_density	296.9703767192825
1230-008-033	low	core_mean_iTIL_CD20_density	3.5378140314091375
1230-008-035	low	core_mean_iTIL_CD4_density	105.10274889671027
1230-008-035	low	core_mean_iTIL_CD4FOXP3_density	0.733341
1230-008-035	low	core_mean_iTIL_CD8_density	11.171837885468722
1230-008-035	low	core_mean_iTIL_CD68_density	42.71231557059266
1230-008-035	low	core_mean_iTIL_CD20_density	21.041574731589986
1230-008-036	low	core_mean_iTIL_CD4_density	6.035926918122019
1230-008-036	low	core_mean_iTIL_CD4FOXP3_density	0
1230-008-036	low	core_mean_iTIL_CD8_density	4.015622458046321
1230-008-036	low	core_mean_iTIL_CD68_density	66.67717634638797
1230-008-036	low	core_mean_iTIL_CD20_density	19.446321573714833
1230-008-043	low	core_mean_iTIL_CD4_density	32.297485323670436
1230-008-043	low	core_mean_iTIL_CD4FOXP3_density	0
1230-008-043	low	core_mean_iTIL_CD8_density	71.11928373130554
1230-008-043	low	core_mean_iTIL_CD68_density	220.33559291552623
1230-008-043	low	core_mean_iTIL_CD20_density	7.350377371691276
1230-008-047	low	core_mean_iTIL_CD4_density	0
1230-008-047	low	core_mean_iTIL_CD4FOXP3_density	0
1230-008-047	low	core_mean_iTIL_CD8_density	9.586451870104916
1230-008-047	low	core_mean_iTIL_CD68_density	85.93805772079764
1230-008-047	low	core_mean_iTIL_CD20_density	0
1230-008-051	low	core_mean_iTIL_CD4_density	12.391071158705957
1230-008-051	low	core_mean_iTIL_CD4FOXP3_density	0.8431505568419222
1230-008-051	low	core_mean_iTIL_CD8_density	12.383812708792663
1230-008-051	low	core_mean_iTIL_CD68_density	190.0892155857295
1230-008-051	low	core_mean_iTIL_CD20_density	9.456407892630619
1230-008-053	intermediate	core_mean_iTIL_CD4_density	0
1230-008-053	intermediate	core_mean_iTIL_CD4FOXP3_density	0
1230-008-053	intermediate	core_mean_iTIL_CD8_density	3.048129268704245
1230-008-053	intermediate	core_mean_iTIL_CD68_density	474.9395924221346
1230-008-053	intermediate	core_mean_iTIL_CD20_density	17.421524707415298
1230-008-056	intermediate	core_mean_iTIL_CD4_density	0
1230-008-056	intermediate	core_mean_iTIL_CD4FOXP3_density	0
1230-008-056	intermediate	core_mean_iTIL_CD8_density	47.21549470723734
1230-008-056	intermediate	core_mean_iTIL_CD68_density	490.34930022413266
1230-008-056	intermediate	core_mean_iTIL_CD20_density	3.108622417084491
1230-032-102	low	core_mean_iTIL_CD4_density	0
1230-032-102	low	core_mean_iTIL_CD4FOXP3_density	0
1230-032-102	low	core_mean_iTIL_CD8_density	0
1230-032-102	low	core_mean_iTIL_CD68_density	0
1230-032-102	low	core_mean_iTIL_CD20_density	3.1234899878090188
1230-032-103	intermediate	core_mean_iTIL_CD4_density	0
1230-032-103	intermediate	core_mean_iTIL_CD4FOXP3_density	0
1230-032-103	intermediate	core_mean_iTIL_CD8_density	44.50502033898242
1230-032-103	intermediate	core_mean_iTIL_CD68_density	0
1230-032-103	intermediate	core_mean_iTIL_CD20_density	0
1230-032-105	intermediate	core_mean_iTIL_CD4_density	74.55694535224428
1230-032-105	intermediate	core_mean_iTIL_CD4FOXP3_density	0
1230-032-105	intermediate	core_mean_iTIL_CD8_density	86.98310291095169
1230-032-105	intermediate	core_mean_iTIL_CD68_density	0
1230-032-105	intermediate	core_mean_iTIL_CD20_density	12.426157558707382
1230-032-106	intermediate	core_mean_iTIL_CD4_density	106.03878004189443
1230-032-106	intermediate	core_mean_iTIL_CD4FOXP3_density	0
1230-032-106	intermediate	core_mean_iTIL_CD8_density	60.277500346417135
1230-032-106	intermediate	core_mean_iTIL_CD68_density	0
1230-032-106	intermediate	core_mean_iTIL_CD20_density	6.985754997696446
1230-032-108	low	core_mean_iTIL_CD4_density	1.7763245074873857
1230-032-108	low	core_mean_iTIL_CD4FOXP3_density	0
1230-032-108	low	core_mean_iTIL_CD8_density	0
1230-032-108	low	core_mean_iTIL_CD68_density	34.309220668141634
1230-032-108	low	core_mean_iTIL_CD20_density	0
1230-032-109	low	core_mean_iTIL_CD4_density	65.38173413375596
1230-032-109	low	core_mean_iTIL_CD4FOXP3_density	0.9373319539556297
1230-032-109	low	core_mean_iTIL_CD8_density	32.51388345692651
1230-032-109	low	core_mean_iTIL_CD68_density	361.12834074590273
1230-032-109	low	core_mean_iTIL_CD20_density	1.3448468360662638
1230-032-111	low	core_mean_iTIL_CD4_density	471.0682047296952
1230-032-111	low	core_mean_iTIL_CD4FOXP3_density	6.888902588340345
1230-032-111	low	core_mean_iTIL_CD8_density	12.60827693190248
1230-032-111	low	core_mean_iTIL_CD68_density	412.45892802754395
1230-032-111	low	core_mean_iTIL_CD20_density	2.706828787665523
1230-010-219	high	core_mean_iTIL_CD4_density	33.10933278645515
1230-010-219	high	core_mean_iTIL_CD4FOXP3_density	23.192325904026013
1230-010-219	high	core_mean_iTIL_CD8_density	312.97720933057474
1230-010-219	high	core_mean_iTIL_CD68_density	639.5834663809948
1230-010-219	high	core_mean_iTIL_CD20_density	15.217268280720779
1230-010-220	low	core_mean_iTIL_CD4_density	140.43431115344217
1230-010-220	low	core_mean_iTIL_CD4FOXP3_density	27.233259307995013
1230-010-220	low	core_mean_iTIL_CD8_density	71.07942602037116
1230-010-220	low	core_mean_iTIL_CD68_density	512.8144342873397
1230-010-220	low	core_mean_iTIL_CD20_density	8.164659172942779
1230-010-221	intermediate	core_mean_iTIL_CD4_density	95.808
1230-010-221	intermediate	core_mean_iTIL_CD4FOXP3_density	42.30499572160226
1230-010-221	intermediate	core_mean_iTIL_CD8_density	12.645787328863921
1230-010-221	intermediate	core_mean_iTIL_CD68_density	910.3311900453527
1230-010-221	intermediate	core_mean_iTIL_CD20_density	5.601722071877698
1230-010-222	intermediate	core_mean_iTIL_CD4_density	3.3913474179382943
1230-010-222	intermediate	core_mean_iTIL_CD4FOXP3_density	1.0213673105468328
1230-010-222	intermediate	core_mean_iTIL_CD8_density	36.9403
1230-010-222	intermediate	core_mean_iTIL_CD68_density	304.4518271068094
1230-010-222	intermediate	core_mean_iTIL_CD20_density	1.0213673105468328
1230-010-224	high	core_mean_iTIL_CD4_density	61.23972227388378
1230-010-224	high	core_mean_iTIL_CD4FOXP3_density	13.486039419788442
1230-010-224	high	core_mean_iTIL_CD8_density	93.03447114140609
1230-010-224	high	core_mean_iTIL_CD68_density	314.8940549859467
1230-010-224	high	core_mean_iTIL_CD20_density	9.459802638384351
1230-010-225	low	core_mean_iTIL_CD4_density	40.47824016236483
1230-010-225	low	core_mean_iTIL_CD4FOXP3_density	4.309391033267756
1230-010-225	low	core_mean_iTIL_CD8_density	55.03671022341692
1230-010-225	low	core_mean_iTIL_CD68_density	760.8941756137418
1230-010-225	low	core_mean_iTIL_CD20_density	0
1230-010-227	low	core_mean_iTIL_CD4_density	0.6570230142678459
1230-010-227	low	core_mean_iTIL_CD4FOXP3_density	0
1230-010-227	low	core_mean_iTIL_CD8_density	7.720102505437601
1230-010-227	low	core_mean_iTIL_CD68_density	174.37911807735694
1230-010-227	low	core_mean_iTIL_CD20_density	4.106443091848283
1230-010-228	low	core_mean_iTIL_CD4_density	27.211335841748486
1230-010-228	low	core_mean_iTIL_CD4FOXP3_density	0.5615943799228662
1230-010-228	low	core_mean_iTIL_CD8_density	223.00461135383404
1230-010-228	low	core_mean_iTIL_CD68_density	820.4982673425662
1230-010-228	low	core_mean_iTIL_CD20_density	3.8061099101777094
1230-010-231	intermediate	core_mean_iTIL_CD4_density	28.330900873663634
1230-010-231	intermediate	core_mean_iTIL_CD4FOXP3_density	0
1230-010-231	intermediate	core_mean_iTIL_CD8_density	68.74775561314021
1230-010-231	intermediate	core_mean_iTIL_CD68_density	108.6224202172487
1230-010-231	intermediate	core_mean_iTIL_CD20_density	22.810010681573367
1230-010-232	low	core_mean_iTIL_CD4_density	140.08525177116115
1230-010-232	low	core_mean_iTIL_CD4FOXP3_density	0
1230-010-232	low	core_mean_iTIL_CD8_density	27.853134864690205
1230-010-232	low	core_mean_iTIL_CD68_density	150.3424428368504
1230-010-232	low	core_mean_iTIL_CD20_density	78.92197565797042
1230-010-234	intermediate	core_mean_iTIL_CD4_density	25.569825839493006
1230-010-234	intermediate	core_mean_iTIL_CD4FOXP3_density	0
1230-010-234	intermediate	core_mean_iTIL_CD8_density	159.80705852296083
1230-010-234	intermediate	core_mean_iTIL_CD68_density	554.3945644993546
1230-010-234	intermediate	core_mean_iTIL_CD20_density	2.7520512586059223
1230-010-236	low	core_mean_iTIL_CD4_density	186.4344811408321
1230-010-236	low	core_mean_iTIL_CD4FOXP3_density	0
1230-010-236	low	core_mean_iTIL_CD8_density	29.520592227407256
1230-010-236	low	core_mean_iTIL_CD68_density	135.47264153498898
1230-010-236	low	core_mean_iTIL_CD20_density	5.736712312296728
1230-010-237	intermediate	core_mean_iTIL_CD4_density	580.7198316094693
1230-010-237	intermediate	core_mean_iTIL_CD4FOXP3_density	18.74541348098268
1230-010-237	intermediate	core_mean_iTIL_CD8_density	94.49355703916517
1230-010-237	intermediate	core_mean_iTIL_CD68_density	297.19194346473614
1230-010-237	intermediate	core_mean_iTIL_CD20_density	105.56086095995954
1230-010-238	intermediate	core_mean_iTIL_CD4_density	734.114
1230-010-238	intermediate	core_mean_iTIL_CD4FOXP3_density	1.427527152914458
1230-010-238	intermediate	core_mean_iTIL_CD8_density	17.508725015693937
1230-010-238	intermediate	core_mean_iTIL_CD68_density	311.4200165460061
1230-010-238	intermediate	core_mean_iTIL_CD20_density	2.105793807209541
1230-010-240	low	core_mean_iTIL_CD4_density	71.65630908368063
1230-010-240	low	core_mean_iTIL_CD4FOXP3_density	0
1230-010-240	low	core_mean_iTIL_CD8_density	52.154296511768194
1230-010-240	low	core_mean_iTIL_CD68_density	755.336
1230-010-240	low	core_mean_iTIL_CD20_density	2.33996
1230-010-241	low	core_mean_iTIL_CD4_density	258.5333776905693
1230-010-241	low	core_mean_iTIL_CD4FOXP3_density	6.44243
1230-010-241	low	core_mean_iTIL_CD8_density	42.817312078715965
1230-010-241	low	core_mean_iTIL_CD68_density	296.1005596461332
1230-010-241	low	core_mean_iTIL_CD20_density	7.057402897528212
1230-010-424	intermediate	core_mean_iTIL_CD4_density	462.77256119237796
1230-010-424	intermediate	core_mean_iTIL_CD4FOXP3_density	8.698498001481921
1230-010-424	intermediate	core_mean_iTIL_CD8_density	38.10363177901442
1230-010-424	intermediate	core_mean_iTIL_CD68_density	671.2986823669291
1230-010-424	intermediate	core_mean_iTIL_CD20_density	13.555745725487407
1230-010-425	low	core_mean_iTIL_CD4_density	112.36034466449604
1230-010-425	low	core_mean_iTIL_CD4FOXP3_density	0
1230-010-425	low	core_mean_iTIL_CD8_density	43.21688747192733
1230-010-425	low	core_mean_iTIL_CD68_density	285.7174247512141
1230-010-425	low	core_mean_iTIL_CD20_density	2.3975440282679634
1230-010-426	low	core_mean_iTIL_CD4_density	359.9075340628938
1230-010-426	low	core_mean_iTIL_CD4FOXP3_density	13.94641455175795
1230-010-426	low	core_mean_iTIL_CD8_density	20.77160420746392
1230-010-426	low	core_mean_iTIL_CD68_density	1199.4472594590547
1230-010-426	low	core_mean_iTIL_CD20_density	8.780062682067774
1230-010-427	low	core_mean_iTIL_CD4_density	905.1309474305015
1230-010-427	low	core_mean_iTIL_CD4FOXP3_density	8.935848230753532
1230-010-427	low	core_mean_iTIL_CD8_density	32.66555478736075
1230-010-427	low	core_mean_iTIL_CD68_density	687.5614963303251
1230-010-427	low	core_mean_iTIL_CD20_density	3.157303997739784
1230-010-436	low	core_mean_iTIL_CD4_density	75.87287320164245
1230-010-436	low	core_mean_iTIL_CD4FOXP3_density	5.910198983660037
1230-010-436	low	core_mean_iTIL_CD8_density	5.824282960297148
1230-010-436	low	core_mean_iTIL_CD68_density	667.1411807574299
1230-010-436	low	core_mean_iTIL_CD20_density	0
1230-010-439	intermediate	core_mean_iTIL_CD4_density	84.50812818112172
1230-010-439	intermediate	core_mean_iTIL_CD4FOXP3_density	5.4727194318128864
1230-010-439	intermediate	core_mean_iTIL_CD8_density	23.958566846142894
1230-010-439	intermediate	core_mean_iTIL_CD68_density	927.1916333069939
1230-010-439	intermediate	core_mean_iTIL_CD20_density	2.8495061805789055
1230-010-440	intermediate	core_mean_iTIL_CD4_density	12.255209462517007
1230-010-440	intermediate	core_mean_iTIL_CD4FOXP3_density	0
1230-010-440	intermediate	core_mean_iTIL_CD8_density	5.620632157246929
1230-010-440	intermediate	core_mean_iTIL_CD68_density	279.8224717734239
1230-010-440	intermediate	core_mean_iTIL_CD20_density	0
1230-010-446	low	core_mean_iTIL_CD4_density	38.12307213562657
1230-010-446	low	core_mean_iTIL_CD4FOXP3_density	0
1230-010-446	low	core_mean_iTIL_CD8_density	35.67999788674091
1230-010-446	low	core_mean_iTIL_CD68_density	970.1736523180397
1230-010-446	low	core_mean_iTIL_CD20_density	21.760414968367247
1230-010-447	intermediate	core_mean_iTIL_CD4_density	244.75451415857884
1230-010-447	intermediate	core_mean_iTIL_CD4FOXP3_density	19.26337721960292
1230-010-447	intermediate	core_mean_iTIL_CD8_density	136.66650248564716
1230-010-447	intermediate	core_mean_iTIL_CD68_density	765.7711916663001
1230-010-447	intermediate	core_mean_iTIL_CD20_density	6.379721881684322
1230-010-448	intermediate	core_mean_iTIL_CD4_density	49.85267067626116
1230-010-448	intermediate	core_mean_iTIL_CD4FOXP3_density	5.617748886575833
1230-010-448	intermediate	core_mean_iTIL_CD8_density	32.66936315680677
1230-010-448	intermediate	core_mean_iTIL_CD68_density	867.0823919882154
1230-010-448	intermediate	core_mean_iTIL_CD20_density	5.190411603892658
1230-010-449	intermediate	core_mean_iTIL_CD4_density	8.114296597587051
1230-010-449	intermediate	core_mean_iTIL_CD4FOXP3_density	0
1230-010-449	intermediate	core_mean_iTIL_CD8_density	6.212767835015452
1230-010-449	intermediate	core_mean_iTIL_CD68_density	68.34551537999931
1230-010-449	intermediate	core_mean_iTIL_CD20_density	3.8030575251432017
1230-010-452	intermediate	core_mean_iTIL_CD4_density	0
1230-010-452	intermediate	core_mean_iTIL_CD4FOXP3_density	0
1230-010-452	intermediate	core_mean_iTIL_CD8_density	0.9654786355508349
1230-010-452	intermediate	core_mean_iTIL_CD68_density	104.27445871604846
1230-010-452	intermediate	core_mean_iTIL_CD20_density	0
1230-010-457	low	core_mean_iTIL_CD4_density	3.734238073940769
1230-010-457	low	core_mean_iTIL_CD4FOXP3_density	0
1230-010-457	low	core_mean_iTIL_CD8_density	6.264159421520651
1230-010-457	low	core_mean_iTIL_CD68_density	115.71060474341961
1230-010-457	low	core_mean_iTIL_CD20_density	5.672970282145176
1230-010-458	intermediate	core_mean_iTIL_CD4_density	0
1230-010-458	intermediate	core_mean_iTIL_CD4FOXP3_density	0
1230-010-458	intermediate	core_mean_iTIL_CD8_density	0
1230-010-458	intermediate	core_mean_iTIL_CD68_density	137.4871252460345
1230-010-458	intermediate	core_mean_iTIL_CD20_density	1.0135430637724339
1230-010-461	intermediate	core_mean_iTIL_CD4_density	0.9673928626915462
1230-010-461	intermediate	core_mean_iTIL_CD4FOXP3_density	0
1230-010-461	intermediate	core_mean_iTIL_CD8_density	0
1230-010-461	intermediate	core_mean_iTIL_CD68_density	50.908801948964054
1230-010-461	intermediate	core_mean_iTIL_CD20_density	0
1230-010-467	intermediate	core_mean_iTIL_CD4_density	21.654754428715734
1230-010-467	intermediate	core_mean_iTIL_CD4FOXP3_density	0
1230-010-467	intermediate	core_mean_iTIL_CD8_density	3.821427252126306
1230-010-467	intermediate	core_mean_iTIL_CD68_density	50.284074843500555
1230-010-467	intermediate	core_mean_iTIL_CD20_density	0
1230-010-468	low	core_mean_iTIL_CD4_density	5.608419166089402
1230-010-468	low	core_mean_iTIL_CD4FOXP3_density	0
1230-010-468	low	core_mean_iTIL_CD8_density	2.0729088776697275
1230-010-468	low	core_mean_iTIL_CD68_density	295.4615833440202
1230-010-468	low	core_mean_iTIL_CD20_density	0
1230-010-470	intermediate	core_mean_iTIL_CD4_density	29.897198898478248
1230-010-470	intermediate	core_mean_iTIL_CD4FOXP3_density	0
1230-010-470	intermediate	core_mean_iTIL_CD8_density	1.0808904937950938
1230-010-470	intermediate	core_mean_iTIL_CD68_density	41.79941366220955
1230-010-470	intermediate	core_mean_iTIL_CD20_density	30.136903803042077
1230-010-471	low	core_mean_iTIL_CD4_density	4.068322871867086
1230-010-471	low	core_mean_iTIL_CD4FOXP3_density	0
1230-010-471	low	core_mean_iTIL_CD8_density	1.8526711442022883
1230-010-471	low	core_mean_iTIL_CD68_density	529.4687750021822
1230-010-471	low	core_mean_iTIL_CD20_density	0
1230-010-473	low	core_mean_iTIL_CD4_density	32.38224973052797
1230-010-473	low	core_mean_iTIL_CD4FOXP3_density	0
1230-010-473	low	core_mean_iTIL_CD8_density	19.62922205484978
1230-010-473	low	core_mean_iTIL_CD68_density	373.03042856668185
1230-010-473	low	core_mean_iTIL_CD20_density	2.953078026449096
1230-010-474	low	core_mean_iTIL_CD4_density	124.32256078078328
1230-010-474	low	core_mean_iTIL_CD4FOXP3_density	0
1230-010-474	low	core_mean_iTIL_CD8_density	7.759737053367738
1230-010-474	low	core_mean_iTIL_CD68_density	327.34610491981505
1230-010-474	low	core_mean_iTIL_CD20_density	0
1230-010-477	intermediate	core_mean_iTIL_CD4_density	408.15735993650185
1230-010-477	intermediate	core_mean_iTIL_CD4FOXP3_density	4.023787019343551
1230-010-477	intermediate	core_mean_iTIL_CD8_density	6.316503541986982
1230-010-477	intermediate	core_mean_iTIL_CD68_density	424.36984753158555
1230-010-477	intermediate	core_mean_iTIL_CD20_density	0
1230-009-578	intermediate	core_mean_iTIL_CD4_density	192.81881570130017
1230-009-578	intermediate	core_mean_iTIL_CD4FOXP3_density	0
1230-009-578	intermediate	core_mean_iTIL_CD8_density	1.0920315007406702
1230-009-578	intermediate	core_mean_iTIL_CD68_density	499.518
1230-009-578	intermediate	core_mean_iTIL_CD20_density	0
1230-012-257	intermediate	core_mean_iTIL_CD4_density	93.169297479420507
1230-012-257	intermediate	core_mean_iTIL_CD4FOXP3_density	0
1230-012-257	intermediate	core_mean_iTIL_CD8_density	5.357967122977936
1230-012-257	intermediate	core_mean_iTIL_CD68_density	64.61992050225109
1230-012-257	intermediate	core_mean_iTIL_CD20_density	0
1230-012-258	low	core_mean_iTIL_CD4_density	26.921515231559873
1230-012-258	low	core_mean_iTIL_CD4FOXP3_density	0
1230-012-258	low	core_mean_iTIL_CD8_density	12.582494319312945
1230-012-258	low	core_mean_iTIL_CD68_density	49.04894782154568
1230-012-258	low	core_mean_iTIL_CD20_density	0
1230-012-260	high	core_mean_iTIL_CD4_density	0
1230-012-260	high	core_mean_iTIL_CD4FOXP3_density	0
1230-012-260	high	core_mean_iTIL_CD8_density	0
1230-012-260	high	core_mean_iTIL_CD68_density	16.690224924832144
1230-012-260	high	core_mean_iTIL_CD20_density	0
1230-012-261	intermediate	core_mean_iTIL_CD4_density	275.60025162509453
1230-012-261	intermediate	core_mean_iTIL_CD4FOXP3_density	0
1230-012-261	intermediate	core_mean_iTIL_CD8_density	610.0353816325699
1230-012-261	intermediate	core_mean_iTIL_CD68_density	577.6180589237035
1230-012-261	intermediate	core_mean_iTIL_CD20_density	2532.4945502805867
1230-012-264	low	core_mean_iTIL_CD4_density	55.61105074994977
1230-012-264	low	core_mean_iTIL_CD4FOXP3_density	0
1230-012-264	low	core_mean_iTIL_CD8_density	0
1230-012-264	low	core_mean_iTIL_CD68_density	58.99234409610259
1230-012-264	low	core_mean_iTIL_CD20_density	12.600541651737005
1230-012-265	intermediate	core_mean_iTIL_CD4_density	8.277755148631714
1230-012-265	intermediate	core_mean_iTIL_CD4FOXP3_density	0
1230-012-265	intermediate	core_mean_iTIL_CD8_density	12.366123191010075
1230-012-265	intermediate	core_mean_iTIL_CD68_density	63.06807459172407
1230-012-265	intermediate	core_mean_iTIL_CD20_density	21.924710699559427
1230-012-268	intermediate	core_mean_iTIL_CD4_density	51.54554453513377
1230-012-268	intermediate	core_mean_iTIL_CD4FOXP3_density	3.0102266429741755
1230-012-268	intermediate	core_mean_iTIL_CD8_density	231.802
1230-012-268	intermediate	core_mean_iTIL_CD68_density	314.82890294276524
1230-012-268	intermediate	core_mean_iTIL_CD20_density	21.417339916836767
1230-012-272	low	core_mean_iTIL_CD4_density	3.0245911357702666
1230-012-272	low	core_mean_iTIL_CD4FOXP3_density	0
1230-012-272	low	core_mean_iTIL_CD8_density	16.42097584927547
1230-012-272	low	core_mean_iTIL_CD68_density	100.00589018563517
1230-012-272	low	core_mean_iTIL_CD20_density	2.016394090513511
1230-012-275	low	core_mean_iTIL_CD4_density	2.8446240729725725
1230-012-275	low	core_mean_iTIL_CD4FOXP3_density	0
1230-012-275	low	core_mean_iTIL_CD8_density	2.8446240729725725
1230-012-275	low	core_mean_iTIL_CD68_density	37.70473522697141
1230-012-275	low	core_mean_iTIL_CD20_density	2.689581904492946
1230-012-277	high	core_mean_iTIL_CD4_density	4.5151089089419925
1230-012-277	high	core_mean_iTIL_CD4FOXP3_density	0
1230-012-277	high	core_mean_iTIL_CD8_density	360.84718716580585
1230-012-277	high	core_mean_iTIL_CD68_density	154.03080169627796
1230-012-277	high	core_mean_iTIL_CD20_density	246.53307890822765
1230-012-278	low	core_mean_iTIL_CD4_density	1.3893751701984582
1230-012-278	low	core_mean_iTIL_CD4FOXP3_density	0
1230-012-278	low	core_mean_iTIL_CD8_density	122.54398313902854
1230-012-278	low	core_mean_iTIL_CD68_density	429.6761214788226
1230-012-278	low	core_mean_iTIL_CD20_density	222.6191082562849
1230-012-279	intermediate	core_mean_iTIL_CD4_density	62.71785283230331
1230-012-279	intermediate	core_mean_iTIL_CD4FOXP3_density	0
1230-012-279	intermediate	core_mean_iTIL_CD8_density	75.12918915952358
1230-012-279	intermediate	core_mean_iTIL_CD68_density	275.29738126593253
1230-012-279	intermediate	core_mean_iTIL_CD20_density	2.8743264016077834
1230-012-281	intermediate	core_mean_iTIL_CD4_density	776.0190171177013
1230-012-281	intermediate	core_mean_iTIL_CD4FOXP3_density	2.795362940140377
1230-012-281	intermediate	core_mean_iTIL_CD8_density	125.1813306660239
1230-012-281	intermediate	core_mean_iTIL_CD68_density	624.3545555142581
1230-012-281	intermediate	core_mean_iTIL_CD20_density	15.722613945655075
1230-012-282	intermediate	core_mean_iTIL_CD4_density	56.31911297640993
1230-012-282	intermediate	core_mean_iTIL_CD4FOXP3_density	0
1230-012-282	intermediate	core_mean_iTIL_CD8_density	21.522513257363755
1230-012-282	intermediate	core_mean_iTIL_CD68_density	378.50893437633573
1230-012-282	intermediate	core_mean_iTIL_CD20_density	1.7459818192659142
1230-012-283	low	core_mean_iTIL_CD4_density	21.60849292186554
1230-012-283	low	core_mean_iTIL_CD4FOXP3_density	0
1230-012-283	low	core_mean_iTIL_CD8_density	35.15639762633621
1230-012-283	low	core_mean_iTIL_CD68_density	233.32598352800125
1230-012-283	low	core_mean_iTIL_CD20_density	55.028805831838206
1230-012-284	low	core_mean_iTIL_CD4_density	31.831539255236844
1230-012-284	low	core_mean_iTIL_CD4FOXP3_density	0
1230-012-284	low	core_mean_iTIL_CD8_density	81.67377063946692
1230-012-284	low	core_mean_iTIL_CD68_density	109.69766368891128
1230-012-284	low	core_mean_iTIL_CD20_density	9.809246330524916
1230-012-286	low	core_mean_iTIL_CD4_density	94.22500282172176
1230-012-286	low	core_mean_iTIL_CD4FOXP3_density	1.851084680089992
1230-012-286	low	core_mean_iTIL_CD8_density	88.99787024715467
1230-012-286	low	core_mean_iTIL_CD68_density	796.2767878019731
1230-012-286	low	core_mean_iTIL_CD20_density	17.780004448952226
1230-012-290	intermediate	core_mean_iTIL_CD4_density	43.59207021920323
1230-012-290	intermediate	core_mean_iTIL_CD4FOXP3_density	4.379912276926962
1230-012-290	intermediate	core_mean_iTIL_CD8_density	13.206631512199808
1230-012-290	intermediate	core_mean_iTIL_CD68_density	187.53065373234895
1230-012-290	intermediate	core_mean_iTIL_CD20_density	14.803319692073469
1230-012-293	intermediate	core_mean_iTIL_CD4_density	0
1230-012-293	intermediate	core_mean_iTIL_CD4FOXP3_density	0
1230-012-293	intermediate	core_mean_iTIL_CD8_density	0
1230-012-293	intermediate	core_mean_iTIL_CD68_density	0
1230-012-293	intermediate	core_mean_iTIL_CD20_density	777.1617339450889
1230-012-294	intermediate	core_mean_iTIL_CD4_density	0
1230-012-294	intermediate	core_mean_iTIL_CD4FOXP3_density	0
1230-012-294	intermediate	core_mean_iTIL_CD8_density	0
1230-012-294	intermediate	core_mean_iTIL_CD68_density	26.64780873589535
1230-012-294	intermediate	core_mean_iTIL_CD20_density	231.06711208377715
1230-012-295	intermediate	core_mean_iTIL_CD4_density	0
1230-012-295	intermediate	core_mean_iTIL_CD4FOXP3_density	0
1230-012-295	intermediate	core_mean_iTIL_CD8_density	3.9923764769150165
1230-012-295	intermediate	core_mean_iTIL_CD68_density	90.93107784321089
1230-012-295	intermediate	core_mean_iTIL_CD20_density	5.585287904835631
1230-012-299	low	core_mean_iTIL_CD4_density	19.085838748463907
1230-012-299	low	core_mean_iTIL_CD4FOXP3_density	0
1230-012-299	low	core_mean_iTIL_CD8_density	35.55549762710175
1230-012-299	low	core_mean_iTIL_CD68_density	28.940553683563465
1230-012-299	low	core_mean_iTIL_CD20_density	208.15497233308034
1230-012-300	intermediate	core_mean_iTIL_CD4_density	140.4226092788539
1230-012-300	intermediate	core_mean_iTIL_CD4FOXP3_density	0
1230-012-300	intermediate	core_mean_iTIL_CD8_density	78.96641943267628
1230-012-300	intermediate	core_mean_iTIL_CD68_density	2.860033942882834
1230-012-300	intermediate	core_mean_iTIL_CD20_density	78.96641943267628
1230-012-301	intermediate	core_mean_iTIL_CD4_density	136.15996988817622
1230-012-301	intermediate	core_mean_iTIL_CD4FOXP3_density	0
1230-012-301	intermediate	core_mean_iTIL_CD8_density	10.61659033338217
1230-012-301	intermediate	core_mean_iTIL_CD68_density	79.13646074271777
1230-012-301	intermediate	core_mean_iTIL_CD20_density	10.61659033338217
1230-012-302	intermediate	core_mean_iTIL_CD4_density	6.123095949076705
1230-012-302	intermediate	core_mean_iTIL_CD4FOXP3_density	2.2069450131925654
1230-012-302	intermediate	core_mean_iTIL_CD8_density	0.9232968381792108
1230-012-302	intermediate	core_mean_iTIL_CD68_density	118.89682305068139
1230-012-302	intermediate	core_mean_iTIL_CD20_density	145.2032579957838
1230-012-305	intermediate	core_mean_iTIL_CD4_density	53.835388189263966
1230-012-305	intermediate	core_mean_iTIL_CD4FOXP3_density	0
1230-012-305	intermediate	core_mean_iTIL_CD8_density	17.07198174760632
1230-012-305	intermediate	core_mean_iTIL_CD68_density	32.037961860017795
1230-012-305	intermediate	core_mean_iTIL_CD20_density	0
1230-012-306	low	core_mean_iTIL_CD4_density	635.6669415317485
1230-012-306	low	core_mean_iTIL_CD4FOXP3_density	0
1230-012-306	low	core_mean_iTIL_CD8_density	0
1230-012-306	low	core_mean_iTIL_CD68_density	234.14885905512418
1230-012-306	low	core_mean_iTIL_CD20_density	368.5344628338645
1230-012-307	intermediate	core_mean_iTIL_CD4_density	343.47265267290067
1230-012-307	intermediate	core_mean_iTIL_CD4FOXP3_density	7.672829391152307
1230-012-307	intermediate	core_mean_iTIL_CD8_density	44.671362408434206
1230-012-307	intermediate	core_mean_iTIL_CD68_density	150.8397809280067
1230-012-307	intermediate	core_mean_iTIL_CD20_density	748.2720744819771
1230-012-308	low	core_mean_iTIL_CD4_density	9.08508
1230-012-308	low	core_mean_iTIL_CD4FOXP3_density	0
1230-012-308	low	core_mean_iTIL_CD8_density	9.180060957238641
1230-012-308	low	core_mean_iTIL_CD68_density	66.5614
1230-012-308	low	core_mean_iTIL_CD20_density	689.092
1230-012-309	intermediate	core_mean_iTIL_CD4_density	350.9419844765841
1230-012-309	intermediate	core_mean_iTIL_CD4FOXP3_density	3.2194019188279315
1230-012-309	intermediate	core_mean_iTIL_CD8_density	38.75398501391118
1230-012-309	intermediate	core_mean_iTIL_CD68_density	13.013546771534848
1230-012-309	intermediate	core_mean_iTIL_CD20_density	4.829102878241898
1230-012-311	high	core_mean_iTIL_CD4_density	402.0902589509418
1230-012-311	high	core_mean_iTIL_CD4FOXP3_density	8.666885649977422
1230-012-311	high	core_mean_iTIL_CD8_density	4.333442824988711
1230-012-311	high	core_mean_iTIL_CD68_density	563.5385891622376
1230-012-311	high	core_mean_iTIL_CD20_density	84.46179409136002
1230-012-312	high	core_mean_iTIL_CD4_density	5.313977916688008
1230-012-312	high	core_mean_iTIL_CD4FOXP3_density	0
1230-012-312	high	core_mean_iTIL_CD8_density	2.926484656879917
1230-012-312	high	core_mean_iTIL_CD68_density	929.2984714556261
1230-012-312	high	core_mean_iTIL_CD20_density	9.929680793677443
1230-012-316	low	core_mean_iTIL_CD4_density	144.38165915784782
1230-012-316	low	core_mean_iTIL_CD4FOXP3_density	0
1230-012-316	low	core_mean_iTIL_CD8_density	3.6779689770068673
1230-012-316	low	core_mean_iTIL_CD68_density	38.44998325183973
1230-012-316	low	core_mean_iTIL_CD20_density	270.8918667092921
1230-012-317	high	core_mean_iTIL_CD4_density	101.79793943864793
1230-012-317	high	core_mean_iTIL_CD4FOXP3_density	13.117484858157882
1230-012-317	high	core_mean_iTIL_CD8_density	12.152317604965035
1230-012-317	high	core_mean_iTIL_CD68_density	387.49360125143346
1230-012-317	high	core_mean_iTIL_CD20_density	12.019461576753372
1230-012-318	intermediate	core_mean_iTIL_CD4_density	0
1230-012-318	intermediate	core_mean_iTIL_CD4FOXP3_density	0
1230-012-318	intermediate	core_mean_iTIL_CD8_density	0
1230-012-318	intermediate	core_mean_iTIL_CD68_density	161.55715245825365
1230-012-318	intermediate	core_mean_iTIL_CD20_density	0
1230-012-319	high	core_mean_iTIL_CD4_density	25.609735231200744
1230-012-319	high	core_mean_iTIL_CD4FOXP3_density	0
1230-012-319	high	core_mean_iTIL_CD8_density	39.87525396817878
1230-012-319	high	core_mean_iTIL_CD68_density	12.695406259567267
1230-012-319	high	core_mean_iTIL_CD20_density	17.196366339007106
1230-012-320	low	core_mean_iTIL_CD4_density	256.633
1230-012-320	low	core_mean_iTIL_CD4FOXP3_density	0.7713281885743155
1230-012-320	low	core_mean_iTIL_CD8_density	3.036437615161298
1230-012-320	low	core_mean_iTIL_CD68_density	58.25850054864291
1230-012-320	low	core_mean_iTIL_CD20_density	3429.5686907404743
1230-012-321	intermediate	core_mean_iTIL_CD4_density	80.64740877257327
1230-012-321	intermediate	core_mean_iTIL_CD4FOXP3_density	1.2108724723642577
1230-012-321	intermediate	core_mean_iTIL_CD8_density	36.829722374584364
1230-012-321	intermediate	core_mean_iTIL_CD68_density	193.95988220890078
1230-012-321	intermediate	core_mean_iTIL_CD20_density	2.940845193026785
1230-012-322	high	core_mean_iTIL_CD4_density	41.510200486421475
1230-012-322	high	core_mean_iTIL_CD4FOXP3_density	5.060813815359817
1230-012-322	high	core_mean_iTIL_CD8_density	29.41173211983658
1230-012-322	high	core_mean_iTIL_CD68_density	295.67230904207605
1230-012-322	high	core_mean_iTIL_CD20_density	264.2518797987273
1230-012-325	low	core_mean_iTIL_CD4_density	182.85427011274058
1230-012-325	low	core_mean_iTIL_CD4FOXP3_density	0
1230-012-325	low	core_mean_iTIL_CD8_density	2.562612306484332
1230-012-325	low	core_mean_iTIL_CD68_density	32.55722310928784
1230-012-325	low	core_mean_iTIL_CD20_density	8.241776447106115
1230-012-327	low	core_mean_iTIL_CD4_density	3.5749278144501644
1230-012-327	low	core_mean_iTIL_CD4FOXP3_density	0
1230-012-327	low	core_mean_iTIL_CD8_density	10.146400794677454
1230-012-327	low	core_mean_iTIL_CD68_density	123.15507107519647
1230-012-327	low	core_mean_iTIL_CD20_density	780.9401997996993
1230-012-330	low	core_mean_iTIL_CD4_density	135.31370425058972
1230-012-330	low	core_mean_iTIL_CD4FOXP3_density	0
1230-012-330	low	core_mean_iTIL_CD8_density	2.9107276906548467
1230-012-330	low	core_mean_iTIL_CD68_density	24.36466723800301
1230-012-330	low	core_mean_iTIL_CD20_density	18.340377116991974
1230-012-331	low	core_mean_iTIL_CD4_density	685.2131012744964
1230-012-331	low	core_mean_iTIL_CD4FOXP3_density	0
1230-012-331	low	core_mean_iTIL_CD8_density	0
1230-012-331	low	core_mean_iTIL_CD68_density	342.6065506372482
1230-012-331	low	core_mean_iTIL_CD20_density	0
1230-012-332	high	core_mean_iTIL_CD4_density	1050.3352664791887
1230-012-332	high	core_mean_iTIL_CD4FOXP3_density	20.1388
1230-012-332	high	core_mean_iTIL_CD8_density	59.0254
1230-012-332	high	core_mean_iTIL_CD68_density	303.7738599690772
1230-012-332	high	core_mean_iTIL_CD20_density	84.06386210340067
1230-012-333	intermediate	core_mean_iTIL_CD4_density	179.20963413626734
1230-012-333	intermediate	core_mean_iTIL_CD4FOXP3_density	0
1230-012-333	intermediate	core_mean_iTIL_CD8_density	23.231334913975704
1230-012-333	intermediate	core_mean_iTIL_CD68_density	150.4098751787285
1230-012-333	intermediate	core_mean_iTIL_CD20_density	474.1407927476558
1230-012-335	high	core_mean_iTIL_CD4_density	420.56969344579454
1230-012-335	high	core_mean_iTIL_CD4FOXP3_density	0
1230-012-335	high	core_mean_iTIL_CD8_density	141.01316030569254
1230-012-335	high	core_mean_iTIL_CD68_density	125.64521364028771
1230-012-335	high	core_mean_iTIL_CD20_density	6.8536
1230-012-336	intermediate	core_mean_iTIL_CD4_density	547.6241197802821
1230-012-336	intermediate	core_mean_iTIL_CD4FOXP3_density	1.9885733523506606
1230-012-336	intermediate	core_mean_iTIL_CD8_density	141.3066661818713
1230-012-336	intermediate	core_mean_iTIL_CD68_density	464.9314902460033
1230-012-336	intermediate	core_mean_iTIL_CD20_density	7.383490764104657
1230-012-337	low	core_mean_iTIL_CD4_density	118.72131824762218
1230-012-337	low	core_mean_iTIL_CD4FOXP3_density	0.6838820289822365
1230-012-337	low	core_mean_iTIL_CD8_density	7.289544029317309
1230-012-337	low	core_mean_iTIL_CD68_density	201.7316178463517
1230-012-337	low	core_mean_iTIL_CD20_density	148.50318746725637
1230-012-338	intermediate	core_mean_iTIL_CD4_density	148.32574082175523
1230-012-338	intermediate	core_mean_iTIL_CD4FOXP3_density	0
1230-012-338	intermediate	core_mean_iTIL_CD8_density	9.093176560916152
1230-012-338	intermediate	core_mean_iTIL_CD68_density	158.90539555923576
1230-012-338	intermediate	core_mean_iTIL_CD20_density	48.47140591457765
1230-012-339	low	core_mean_iTIL_CD4_density	101.36533106465401
1230-012-339	low	core_mean_iTIL_CD4FOXP3_density	0
1230-012-339	low	core_mean_iTIL_CD8_density	76.75409608176612
1230-012-339	low	core_mean_iTIL_CD68_density	297.5090977039349
1230-012-339	low	core_mean_iTIL_CD20_density	1.9764123096492598
1230-012-340	high	core_mean_iTIL_CD4_density	537.2589117478566
1230-012-340	high	core_mean_iTIL_CD4FOXP3_density	0
1230-012-340	high	core_mean_iTIL_CD8_density	15.097803294280697
1230-012-340	high	core_mean_iTIL_CD68_density	313.29859771329683
1230-012-340	high	core_mean_iTIL_CD20_density	19.405041512571884
1230-012-341	low	core_mean_iTIL_CD4_density	981.3176031005952
1230-012-341	low	core_mean_iTIL_CD4FOXP3_density	0
1230-012-341	low	core_mean_iTIL_CD8_density	21.028988514246002
1230-012-341	low	core_mean_iTIL_CD68_density	656.1549783562804
1230-012-341	low	core_mean_iTIL_CD20_density	2.2429988880373926
1230-012-342	low	core_mean_iTIL_CD4_density	416.28098307300024
1230-012-342	low	core_mean_iTIL_CD4FOXP3_density	0
1230-012-342	low	core_mean_iTIL_CD8_density	126.59241491768582
1230-012-342	low	core_mean_iTIL_CD68_density	545.5618021955745
1230-012-342	low	core_mean_iTIL_CD20_density	4.9937661209530235
1230-012-343	low	core_mean_iTIL_CD4_density	258.9987246101235
1230-012-343	low	core_mean_iTIL_CD4FOXP3_density	0.8135291856035922
1230-012-343	low	core_mean_iTIL_CD8_density	18.7347
1230-012-343	low	core_mean_iTIL_CD68_density	767.6119039144088
1230-012-343	low	core_mean_iTIL_CD20_density	0
1230-012-344	high	core_mean_iTIL_CD4_density	1359.9322109401064
1230-012-344	high	core_mean_iTIL_CD4FOXP3_density	0
1230-012-344	high	core_mean_iTIL_CD8_density	8.145915739078202
1230-012-344	high	core_mean_iTIL_CD68_density	198.13016252931556
1230-012-344	high	core_mean_iTIL_CD20_density	0
1230-012-350	low	core_mean_iTIL_CD4_density	1701.3936015009194
1230-012-350	low	core_mean_iTIL_CD4FOXP3_density	0.4356311613765579
1230-012-350	low	core_mean_iTIL_CD8_density	0.8580244247108796
1230-012-350	low	core_mean_iTIL_CD68_density	247.0321128085465
1230-012-350	low	core_mean_iTIL_CD20_density	0.8580244247108796
1230-012-351	intermediate	core_mean_iTIL_CD4_density	608.0472045111795
1230-012-351	intermediate	core_mean_iTIL_CD4FOXP3_density	0
1230-012-351	intermediate	core_mean_iTIL_CD8_density	55.44722757048858
1230-012-351	intermediate	core_mean_iTIL_CD68_density	439.0681397988644
1230-012-351	intermediate	core_mean_iTIL_CD20_density	6.261195821361567
1230-012-352	low	core_mean_iTIL_CD4_density	164.04575830607482
1230-012-352	low	core_mean_iTIL_CD4FOXP3_density	0.8315428137695839
1230-012-352	low	core_mean_iTIL_CD8_density	16.577920727265848
1230-012-352	low	core_mean_iTIL_CD68_density	108.64277008021364
1230-012-352	low	core_mean_iTIL_CD20_density	1.586855252776521
1230-012-356	intermediate	core_mean_iTIL_CD4_density	49.66698950755749
1230-012-356	intermediate	core_mean_iTIL_CD4FOXP3_density	0.4068861907180553
1230-012-356	intermediate	core_mean_iTIL_CD8_density	16.958142704981928
1230-012-356	intermediate	core_mean_iTIL_CD68_density	374.0849792357163
1230-012-356	intermediate	core_mean_iTIL_CD20_density	5.672137836113007
1230-012-357	low	core_mean_iTIL_CD4_density	231.20408699133787
1230-012-357	low	core_mean_iTIL_CD4FOXP3_density	0
1230-012-357	low	core_mean_iTIL_CD8_density	4.586524094750438
1230-012-357	low	core_mean_iTIL_CD68_density	277.0461742392618
1230-012-357	low	core_mean_iTIL_CD20_density	0
1230-012-358	intermediate	core_mean_iTIL_CD4_density	432.7461069560714
1230-012-358	intermediate	core_mean_iTIL_CD4FOXP3_density	0
1230-012-358	intermediate	core_mean_iTIL_CD8_density	106.18964427675057
1230-012-358	intermediate	core_mean_iTIL_CD68_density	305.2635223412429
1230-012-358	intermediate	core_mean_iTIL_CD20_density	0
1230-012-363	intermediate	core_mean_iTIL_CD4_density	294.9555893855671
1230-012-363	intermediate	core_mean_iTIL_CD4FOXP3_density	0
1230-012-363	intermediate	core_mean_iTIL_CD8_density	10.001605833864383
1230-012-363	intermediate	core_mean_iTIL_CD68_density	371.1017178506585
1230-012-363	intermediate	core_mean_iTIL_CD20_density	0
1230-012-364	low	core_mean_iTIL_CD4_density	421.6153878076703
1230-012-364	low	core_mean_iTIL_CD4FOXP3_density	0
1230-012-364	low	core_mean_iTIL_CD8_density	66.61200691614901
1230-012-364	low	core_mean_iTIL_CD68_density	510.82482672455467
1230-012-364	low	core_mean_iTIL_CD20_density	3.7389790695345866
1230-012-365	low	core_mean_iTIL_CD4_density	93.38744495439909
1230-012-365	low	core_mean_iTIL_CD4FOXP3_density	0
1230-012-365	low	core_mean_iTIL_CD8_density	107.31502529839753
1230-012-365	low	core_mean_iTIL_CD68_density	339.105
1230-012-365	low	core_mean_iTIL_CD20_density	9.822829992540063
1230-012-366	intermediate	core_mean_iTIL_CD4_density	10.799523326137201
1230-012-366	intermediate	core_mean_iTIL_CD4FOXP3_density	0
1230-012-366	intermediate	core_mean_iTIL_CD8_density	2.415339920448365
1230-012-366	intermediate	core_mean_iTIL_CD68_density	161.81911611016776
1230-012-366	intermediate	core_mean_iTIL_CD20_density	0
1230-012-367	intermediate	core_mean_iTIL_CD4_density	10.523473455035274
1230-012-367	intermediate	core_mean_iTIL_CD4FOXP3_density	0
1230-012-367	intermediate	core_mean_iTIL_CD8_density	79.83839895699532
1230-012-367	intermediate	core_mean_iTIL_CD68_density	149.48389133918496
1230-012-367	intermediate	core_mean_iTIL_CD20_density	16.87178701762813
1230-012-368	high	core_mean_iTIL_CD4_density	746.7440916087546
1230-012-368	high	core_mean_iTIL_CD4FOXP3_density	0
1230-012-368	high	core_mean_iTIL_CD8_density	487.1989317779936
1230-012-368	high	core_mean_iTIL_CD68_density	702.2784341818499
1230-012-368	high	core_mean_iTIL_CD20_density	1412.5343597653084
1230-012-370	low	core_mean_iTIL_CD4_density	107.68744112991213
1230-012-370	low	core_mean_iTIL_CD4FOXP3_density	15.253968807992873
1230-012-370	low	core_mean_iTIL_CD8_density	7.835430878179421
1230-012-370	low	core_mean_iTIL_CD68_density	745.4232308079485
1230-012-370	low	core_mean_iTIL_CD20_density	37.7476
1230-012-371	intermediate	core_mean_iTIL_CD4_density	46.36867575994561
1230-012-371	intermediate	core_mean_iTIL_CD4FOXP3_density	0.7878145881518044
1230-012-371	intermediate	core_mean_iTIL_CD8_density	26.063768560211173
1230-012-371	intermediate	core_mean_iTIL_CD68_density	128.87384480101434
1230-012-371	intermediate	core_mean_iTIL_CD20_density	1.5756291763036088
1230-012-372	low	core_mean_iTIL_CD4_density	252.10069762647547
1230-012-372	low	core_mean_iTIL_CD4FOXP3_density	5.28258
1230-012-372	low	core_mean_iTIL_CD8_density	8.886440778035896
1230-012-372	low	core_mean_iTIL_CD68_density	187.57150049815732
1230-012-372	low	core_mean_iTIL_CD20_density	63.63444170005376
1230-012-373	low	core_mean_iTIL_CD4_density	74.47760010512053
1230-012-373	low	core_mean_iTIL_CD4FOXP3_density	0
1230-012-373	low	core_mean_iTIL_CD8_density	29.3194
1230-012-373	low	core_mean_iTIL_CD68_density	135.3834170680537
1230-012-373	low	core_mean_iTIL_CD20_density	12.969228680452906
1230-012-376	low	core_mean_iTIL_CD4_density	78.5769
1230-012-376	low	core_mean_iTIL_CD4FOXP3_density	8.090463118226456
1230-012-376	low	core_mean_iTIL_CD8_density	54.736802171427186
1230-012-376	low	core_mean_iTIL_CD68_density	163.5017036514064
1230-012-376	low	core_mean_iTIL_CD20_density	0
1230-012-377	intermediate	core_mean_iTIL_CD4_density	360.8255034336278
1230-012-377	intermediate	core_mean_iTIL_CD4FOXP3_density	12.889527960626886
1230-012-377	intermediate	core_mean_iTIL_CD8_density	74.84732157172564
1230-012-377	intermediate	core_mean_iTIL_CD68_density	504.74971617770075
1230-012-377	intermediate	core_mean_iTIL_CD20_density	0
1230-012-378	intermediate	core_mean_iTIL_CD4_density	131.6674806853245
1230-012-378	intermediate	core_mean_iTIL_CD4FOXP3_density	0.6145877314767867
1230-012-378	intermediate	core_mean_iTIL_CD8_density	6.339953846690637
1230-012-378	intermediate	core_mean_iTIL_CD68_density	397.28922791845207
1230-012-378	intermediate	core_mean_iTIL_CD20_density	0.6145877314767867
1230-012-379	intermediate	core_mean_iTIL_CD4_density	70.17318340099595
1230-012-379	intermediate	core_mean_iTIL_CD4FOXP3_density	0.7836051620460214
1230-012-379	intermediate	core_mean_iTIL_CD8_density	2.6656
1230-012-379	intermediate	core_mean_iTIL_CD68_density	179.95064651052863
1230-012-379	intermediate	core_mean_iTIL_CD20_density	1.0495557178168697
1230-012-380	intermediate	core_mean_iTIL_CD4_density	113.70786606625593
1230-012-380	intermediate	core_mean_iTIL_CD4FOXP3_density	3.106638793903408
1230-012-380	intermediate	core_mean_iTIL_CD8_density	18.68944242846607
1230-012-380	intermediate	core_mean_iTIL_CD68_density	155.72738857366684
1230-012-380	intermediate	core_mean_iTIL_CD20_density	1.949760140507515
1230-012-382	intermediate	core_mean_iTIL_CD4_density	37.4596
1230-012-382	intermediate	core_mean_iTIL_CD4FOXP3_density	1.0556168634371688
1230-012-382	intermediate	core_mean_iTIL_CD8_density	7.118029454825245
1230-012-382	intermediate	core_mean_iTIL_CD68_density	419.9073884215402
1230-012-382	intermediate	core_mean_iTIL_CD20_density	0
1230-012-383	high	core_mean_iTIL_CD4_density	44.17413743698037
1230-012-383	high	core_mean_iTIL_CD4FOXP3_density	1.5861829506587655
1230-012-383	high	core_mean_iTIL_CD8_density	0
1230-012-383	high	core_mean_iTIL_CD68_density	237.82327442551718
1230-012-383	high	core_mean_iTIL_CD20_density	0
1230-012-384	low	core_mean_iTIL_CD4_density	317.2761980096867
1230-012-384	low	core_mean_iTIL_CD4FOXP3_density	1.789476068021637
1230-012-384	low	core_mean_iTIL_CD8_density	21.82855813741308
1230-012-384	low	core_mean_iTIL_CD68_density	143.88924914197523
1230-012-384	low	core_mean_iTIL_CD20_density	0
1230-012-387	low	core_mean_iTIL_CD4_density	85.31592823936403
1230-012-387	low	core_mean_iTIL_CD4FOXP3_density	0
1230-012-387	low	core_mean_iTIL_CD8_density	10.314879965309354
1230-012-387	low	core_mean_iTIL_CD68_density	233.48418466627908
1230-012-387	low	core_mean_iTIL_CD20_density	7.870476946181586
1230-012-388	intermediate	core_mean_iTIL_CD4_density	203.5078910618211
1230-012-388	intermediate	core_mean_iTIL_CD4FOXP3_density	0
1230-012-388	intermediate	core_mean_iTIL_CD8_density	42.11336074445192
1230-012-388	intermediate	core_mean_iTIL_CD68_density	1551.0789371858873
1230-012-388	intermediate	core_mean_iTIL_CD20_density	0
1230-012-389	low	core_mean_iTIL_CD4_density	215.93796130936138
1230-012-389	low	core_mean_iTIL_CD4FOXP3_density	4.542814550725863
1230-012-389	low	core_mean_iTIL_CD8_density	10.564104550246707
1230-012-389	low	core_mean_iTIL_CD68_density	104.15946396624555
1230-012-389	low	core_mean_iTIL_CD20_density	0
1230-012-391	low	core_mean_iTIL_CD4_density	128.39636065041057
1230-012-391	low	core_mean_iTIL_CD4FOXP3_density	0
1230-012-391	low	core_mean_iTIL_CD8_density	1.3554741064912657
1230-012-391	low	core_mean_iTIL_CD68_density	108.39366686224015
1230-012-391	low	core_mean_iTIL_CD20_density	0
1230-012-392	low	core_mean_iTIL_CD4_density	278.44078033855203
1230-012-392	low	core_mean_iTIL_CD4FOXP3_density	28.118929048787024
1230-012-392	low	core_mean_iTIL_CD8_density	53.16767390627971
1230-012-392	low	core_mean_iTIL_CD68_density	746.1166419187844
1230-012-392	low	core_mean_iTIL_CD20_density	0
1230-012-393	high	core_mean_iTIL_CD4_density	121.62302073627161
1230-012-393	high	core_mean_iTIL_CD4FOXP3_density	2.568467054635761
1230-012-393	high	core_mean_iTIL_CD8_density	16.202635148733314
1230-012-393	high	core_mean_iTIL_CD68_density	450.4169370362597
1230-012-393	high	core_mean_iTIL_CD20_density	0
1230-012-394	intermediate	core_mean_iTIL_CD4_density	94.85752898571012
1230-012-394	intermediate	core_mean_iTIL_CD4FOXP3_density	6.954214020638126
1230-012-394	intermediate	core_mean_iTIL_CD8_density	19.526753734064698
1230-012-394	intermediate	core_mean_iTIL_CD68_density	234.64438214290908
1230-012-394	intermediate	core_mean_iTIL_CD20_density	0
1230-012-395	high	core_mean_iTIL_CD4_density	216.88143150382524
1230-012-395	high	core_mean_iTIL_CD4FOXP3_density	2.6844030545285475
1230-012-395	high	core_mean_iTIL_CD8_density	65.13143858582056
1230-012-395	high	core_mean_iTIL_CD68_density	328.83123831836315
1230-012-395	high	core_mean_iTIL_CD20_density	4.809040218466798
1230-012-397	intermediate	core_mean_iTIL_CD4_density	60.44623186938009
1230-012-397	intermediate	core_mean_iTIL_CD4FOXP3_density	1.3462220633680189
1230-012-397	intermediate	core_mean_iTIL_CD8_density	19.61720821750639
1230-012-397	intermediate	core_mean_iTIL_CD68_density	163.40577090854885
1230-012-397	intermediate	core_mean_iTIL_CD20_density	0
1230-012-398	high	core_mean_iTIL_CD4_density	476.0607388399569
1230-012-398	high	core_mean_iTIL_CD4FOXP3_density	13.37258979477358
1230-012-398	high	core_mean_iTIL_CD8_density	65.8283
1230-012-398	high	core_mean_iTIL_CD68_density	202.37845846349353
1230-012-398	high	core_mean_iTIL_CD20_density	0
1230-012-399	high	core_mean_iTIL_CD4_density	815.4784819206191
1230-012-399	high	core_mean_iTIL_CD4FOXP3_density	21.750201055969185
1230-012-399	high	core_mean_iTIL_CD8_density	26.793648906673273
1230-012-399	high	core_mean_iTIL_CD68_density	286.86843786406257
1230-012-399	high	core_mean_iTIL_CD20_density	1.8039021289292143
1230-012-401	intermediate	core_mean_iTIL_CD4_density	2.68412
1230-012-401	intermediate	core_mean_iTIL_CD4FOXP3_density	0
1230-012-401	intermediate	core_mean_iTIL_CD8_density	23.483060005311653
1230-012-401	intermediate	core_mean_iTIL_CD68_density	41.601547303080615
1230-012-401	intermediate	core_mean_iTIL_CD20_density	0
1230-012-402	low	core_mean_iTIL_CD4_density	51.30522931284765
1230-012-402	low	core_mean_iTIL_CD4FOXP3_density	0
1230-012-402	low	core_mean_iTIL_CD8_density	22.59420517379794
1230-012-402	low	core_mean_iTIL_CD68_density	150.1606048740067
1230-012-402	low	core_mean_iTIL_CD20_density	0
1230-012-403	high	core_mean_iTIL_CD4_density	206.75715992376246
1230-012-403	high	core_mean_iTIL_CD4FOXP3_density	0.4533721274795375
1230-012-403	high	core_mean_iTIL_CD8_density	2.0520330953949655
1230-012-403	high	core_mean_iTIL_CD68_density	183.38157350872893
1230-012-403	high	core_mean_iTIL_CD20_density	0
1230-012-404	intermediate	core_mean_iTIL_CD4_density	184.17147530006014
1230-012-404	intermediate	core_mean_iTIL_CD4FOXP3_density	8.41203
1230-012-404	intermediate	core_mean_iTIL_CD8_density	296.73362029755367
1230-012-404	intermediate	core_mean_iTIL_CD68_density	147.64795890355794
1230-012-404	intermediate	core_mean_iTIL_CD20_density	221.1415604395052
1230-012-405	low	core_mean_iTIL_CD4_density	4.237742533762281
1230-012-405	low	core_mean_iTIL_CD4FOXP3_density	0
1230-012-405	low	core_mean_iTIL_CD8_density	4.83472
1230-012-405	low	core_mean_iTIL_CD68_density	42.6276
1230-012-405	low	core_mean_iTIL_CD20_density	8.739297695611123
1230-012-406	high	core_mean_iTIL_CD4_density	386.9357479064242
1230-012-406	high	core_mean_iTIL_CD4FOXP3_density	40.22910115143748
1230-012-406	high	core_mean_iTIL_CD8_density	176.2935915358778
1230-012-406	high	core_mean_iTIL_CD68_density	506.14539273350863
1230-012-406	high	core_mean_iTIL_CD20_density	106.36429526279423
1230-012-407	intermediate	core_mean_iTIL_CD4_density	31.520754984780456
1230-012-407	intermediate	core_mean_iTIL_CD4FOXP3_density	2.8372643517429363
1230-012-407	intermediate	core_mean_iTIL_CD8_density	31.199110805619636
1230-012-407	intermediate	core_mean_iTIL_CD68_density	565.3152993108638
1230-012-407	intermediate	core_mean_iTIL_CD20_density	216.4734089856308
1230-012-408	low	core_mean_iTIL_CD4_density	227.42315311994142
1230-012-408	low	core_mean_iTIL_CD4FOXP3_density	17.67181115851416
1230-012-408	low	core_mean_iTIL_CD8_density	54.01391536337546
1230-012-408	low	core_mean_iTIL_CD68_density	294.5545741073165
1230-012-408	low	core_mean_iTIL_CD20_density	52.556987162453346
1230-012-412	low	core_mean_iTIL_CD4_density	85.52459886041679
1230-012-412	low	core_mean_iTIL_CD4FOXP3_density	2.1941226753180207
1230-012-412	low	core_mean_iTIL_CD8_density	32.16244928405412
1230-012-412	low	core_mean_iTIL_CD68_density	346.96498947286176
1230-012-412	low	core_mean_iTIL_CD20_density	27.825169663562757
1230-012-413	intermediate	core_mean_iTIL_CD4_density	9.177004562306106
1230-012-413	intermediate	core_mean_iTIL_CD4FOXP3_density	0
1230-012-413	intermediate	core_mean_iTIL_CD8_density	82.92064519731541
1230-012-413	intermediate	core_mean_iTIL_CD68_density	136.01809129474717
1230-012-413	intermediate	core_mean_iTIL_CD20_density	5.506943255255971
1230-012-416	low	core_mean_iTIL_CD4_density	99.05861203449827
1230-012-416	low	core_mean_iTIL_CD4FOXP3_density	5.73994
1230-012-416	low	core_mean_iTIL_CD8_density	38.76551084671215
1230-012-416	low	core_mean_iTIL_CD68_density	373.67876571622287
1230-012-416	low	core_mean_iTIL_CD20_density	19.730255047986137
1230-012-418	low	core_mean_iTIL_CD4_density	452.2500134433926
1230-012-418	low	core_mean_iTIL_CD4FOXP3_density	40.95712244359294
1230-012-418	low	core_mean_iTIL_CD8_density	90.58817887137423
1230-012-418	low	core_mean_iTIL_CD68_density	639.9407458588288
1230-012-418	low	core_mean_iTIL_CD20_density	0
1230-012-419	intermediate	core_mean_iTIL_CD4_density	742.4309218180327
1230-012-419	intermediate	core_mean_iTIL_CD4FOXP3_density	76.32756600917673
1230-012-419	intermediate	core_mean_iTIL_CD8_density	369.01169825241607
1230-012-419	intermediate	core_mean_iTIL_CD68_density	373.87845742574984
1230-012-419	intermediate	core_mean_iTIL_CD20_density	1038.3138234148275
1230-012-420	intermediate	core_mean_iTIL_CD4_density	504.6099715920763
1230-012-420	intermediate	core_mean_iTIL_CD4FOXP3_density	20.95384188371186
1230-012-420	intermediate	core_mean_iTIL_CD8_density	426.04776457502265
1230-012-420	intermediate	core_mean_iTIL_CD68_density	320.5993632658593
1230-012-420	intermediate	core_mean_iTIL_CD20_density	61.9097
1230-012-422	intermediate	core_mean_iTIL_CD4_density	38.19403035872898
1230-012-422	intermediate	core_mean_iTIL_CD4FOXP3_density	0.6943394256063213
1230-012-422	intermediate	core_mean_iTIL_CD8_density	23.700951360428306
1230-012-422	intermediate	core_mean_iTIL_CD68_density	130.33491668172536
1230-012-422	intermediate	core_mean_iTIL_CD20_density	3.069737616574321
1230-031-145	intermediate	core_mean_iTIL_CD4_density	1374.3399558499102
1230-031-145	intermediate	core_mean_iTIL_CD4FOXP3_density	4.239312586985395
1230-031-145	intermediate	core_mean_iTIL_CD8_density	83.73693306762652
1230-031-145	intermediate	core_mean_iTIL_CD68_density	205.954
1230-031-145	intermediate	core_mean_iTIL_CD20_density	536.0842552097107
1230-006-134	high	core_mean_iTIL_CD4_density	1844.7511189939653
1230-006-134	high	core_mean_iTIL_CD4FOXP3_density	180.15374785764263
1230-006-134	high	core_mean_iTIL_CD8_density	57.282485620723534
1230-006-134	high	core_mean_iTIL_CD68_density	921.8535591517239
1230-006-134	high	core_mean_iTIL_CD20_density	0
1230-007-502	low	core_mean_iTIL_CD4_density	471.5129066131781
1230-007-502	low	core_mean_iTIL_CD4FOXP3_density	62.144805790200245
1230-007-502	low	core_mean_iTIL_CD8_density	58.36606434878222
1230-007-502	low	core_mean_iTIL_CD68_density	290.0514915168639
1230-007-502	low	core_mean_iTIL_CD20_density	5.97479
1230-007-507	intermediate	core_mean_iTIL_CD4_density	1719.5416229109035
1230-007-507	intermediate	core_mean_iTIL_CD4FOXP3_density	0
1230-007-507	intermediate	core_mean_iTIL_CD8_density	44.114372309265455
1230-007-507	intermediate	core_mean_iTIL_CD68_density	170.58488632091573
1230-007-507	intermediate	core_mean_iTIL_CD20_density	0
1230-007-512	intermediate	core_mean_iTIL_CD4_density	2102.2603279234318
1230-007-512	intermediate	core_mean_iTIL_CD4FOXP3_density	2.531151210186509
1230-007-512	intermediate	core_mean_iTIL_CD8_density	16.133593737878357
1230-007-512	intermediate	core_mean_iTIL_CD68_density	213.63938104484578
1230-007-512	intermediate	core_mean_iTIL_CD20_density	28.78976459900559
1230-007-514	intermediate	core_mean_iTIL_CD4_density	31.421180491654052
1230-007-514	intermediate	core_mean_iTIL_CD4FOXP3_density	1.1781577100761234
1230-007-514	intermediate	core_mean_iTIL_CD8_density	4.616925819212461
1230-007-514	intermediate	core_mean_iTIL_CD68_density	91.38774989354772
1230-007-514	intermediate	core_mean_iTIL_CD20_density	1.8990611041900887
1230-007-515	intermediate	core_mean_iTIL_CD4_density	364.61187950922965
1230-007-515	intermediate	core_mean_iTIL_CD4FOXP3_density	0
1230-007-515	intermediate	core_mean_iTIL_CD8_density	3.891068192069951
1230-007-515	intermediate	core_mean_iTIL_CD68_density	41.407
1230-007-515	intermediate	core_mean_iTIL_CD20_density	0
1230-007-520	intermediate	core_mean_iTIL_CD4_density	1973.0650723415285
1230-007-520	intermediate	core_mean_iTIL_CD4FOXP3_density	14.623240470997418
1230-007-520	intermediate	core_mean_iTIL_CD8_density	1.968279844180903
1230-007-520	intermediate	core_mean_iTIL_CD68_density	495.97181766036334
1230-007-520	intermediate	core_mean_iTIL_CD20_density	0.9322827997832255
1230-007-522	high	core_mean_iTIL_CD4_density	12.42212665711529
1230-007-522	high	core_mean_iTIL_CD4FOXP3_density	3.5185832213544233
1230-007-522	high	core_mean_iTIL_CD8_density	9.978781701746957
1230-007-522	high	core_mean_iTIL_CD68_density	505.43781969365887
1230-007-522	high	core_mean_iTIL_CD20_density	2.727444494288493
1230-007-523	intermediate	core_mean_iTIL_CD4_density	343.8867577835075
1230-007-523	intermediate	core_mean_iTIL_CD4FOXP3_density	0
1230-007-523	intermediate	core_mean_iTIL_CD8_density	6.3024988366605195
1230-007-523	intermediate	core_mean_iTIL_CD68_density	462.75190993056685
1230-007-523	intermediate	core_mean_iTIL_CD20_density	0
1230-007-528	intermediate	core_mean_iTIL_CD4_density	1479.1022627752686
1230-007-528	intermediate	core_mean_iTIL_CD4FOXP3_density	22.139870946483242
1230-007-528	intermediate	core_mean_iTIL_CD8_density	30.751476886578732
1230-007-528	intermediate	core_mean_iTIL_CD68_density	496.9546438602393
1230-007-528	intermediate	core_mean_iTIL_CD20_density	1.4058243866669364
1230-007-529	intermediate	core_mean_iTIL_CD4_density	1342.9740734553168
1230-007-529	intermediate	core_mean_iTIL_CD4FOXP3_density	62.017294048792266
1230-007-529	intermediate	core_mean_iTIL_CD8_density	27.24454043728489
1230-007-529	intermediate	core_mean_iTIL_CD68_density	421.2769326270857
1230-007-529	intermediate	core_mean_iTIL_CD20_density	6.663274349556973
1230-007-532	intermediate	core_mean_iTIL_CD4_density	407.11066101454327
1230-007-532	intermediate	core_mean_iTIL_CD4FOXP3_density	13.265154932243021
1230-007-532	intermediate	core_mean_iTIL_CD8_density	55.267874891687654
1230-007-532	intermediate	core_mean_iTIL_CD68_density	332.7230916699901
1230-007-532	intermediate	core_mean_iTIL_CD20_density	0
1230-007-533	intermediate	core_mean_iTIL_CD4_density	1155.7733060642786
1230-007-533	intermediate	core_mean_iTIL_CD4FOXP3_density	0
1230-007-533	intermediate	core_mean_iTIL_CD8_density	67.20932133292573
1230-007-533	intermediate	core_mean_iTIL_CD68_density	110.00996213040679
[truncated: 206 more rows]

## Sheet: Fig3A_StackedBar
compartment	state	oncotypeDX_cat	n
EPI	EPI_1	low	49
EPI	EPI_1	intermediate	52
EPI	EPI_1	high	20
EPI	EPI_2	low	82
EPI	EPI_2	intermediate	77
EPI	EPI_2	high	36
EPI	EPI_3	low	36
EPI	EPI_3	intermediate	53
EPI	EPI_3	high	34
TME	TME_1	low	55
TME	TME_1	intermediate	50
TME	TME_1	high	23
TME	TME_2	low	35
TME	TME_2	intermediate	41
TME	TME_2	high	15
TME	TME_3	low	40
TME	TME_3	intermediate	56
TME	TME_3	high	34
TME	TME_4	low	37
TME	TME_4	intermediate	35
TME	TME_4	high	18

## Sheet: Fig3E_GSEA_TME
contrast	pathway	NES	pval	padj	size
TME_2_vs_TME_1	HALLMARK_ADIPOGENESIS	-0.578337	1	1	185
TME_2_vs_TME_1	HALLMARK_ALLOGRAFT_REJECTION	3.641835323388548	4.759184035947413e-35	1.1897960089868533e-33	176
TME_2_vs_TME_1	HALLMARK_ANDROGEN_RESPONSE	1.3322179713113402	0.026951378926501835	0.0748649	94
TME_2_vs_TME_1	HALLMARK_ANGIOGENESIS	-1.01563	0.437892	0.6421064962519805	31
TME_2_vs_TME_1	HALLMARK_APICAL_JUNCTION	0.9991120416157464	0.46231667730142595	0.6421064962519805	177
TME_2_vs_TME_1	HALLMARK_APICAL_SURFACE	-0.776413	0.8232445520581114	0.9542540792540793	39
TME_2_vs_TME_1	HALLMARK_APOPTOSIS	1.9279503524621044	6.860490571663067e-7	3.811383650923926e-6	144
TME_2_vs_TME_1	HALLMARK_BILE_ACID_METABOLISM	-1.10901	0.29988974641675853	0.5355174043156402	98
TME_2_vs_TME_1	HALLMARK_CHOLESTEROL_HOMEOSTASIS	-1.27891	0.10148232611174458	0.19515831944566267	71
TME_2_vs_TME_1	HALLMARK_COAGULATION	0.9641246191677129	0.5882352941176471	0.70028	119
TME_2_vs_TME_1	HALLMARK_COMPLEMENT	2.577967655619934	4.694625363509293e-15	5.868281704386617e-14	174
TME_2_vs_TME_1	HALLMARK_DNA_REPAIR	-0.813374	0.8397435897435898	0.9542540792540793	135
TME_2_vs_TME_1	HALLMARK_E2F_TARGETS	0.9188132823429275	0.8974358974358975	0.9785905639072775	183
TME_2_vs_TME_1	HALLMARK_EPITHELIAL_MESENCHYMAL_TRANSITION	-0.972309	0.5426195426195426	0.6958942240779402	189
TME_2_vs_TME_1	HALLMARK_ESTROGEN_RESPONSE_EARLY	-1.52534	6.344178207999193e-4	0.00226578	185
TME_2_vs_TME_1	HALLMARK_ESTROGEN_RESPONSE_LATE	-1.22897	0.0958333	0.19166666666666668	179
TME_2_vs_TME_1	HALLMARK_FATTY_ACID_METABOLISM	-0.767559	0.9007470651013874	0.9785905639072775	138
TME_2_vs_TME_1	HALLMARK_G2M_CHECKPOINT	1.3155446673553322	0.0158842	0.046718101377248085	180
TME_2_vs_TME_1	HALLMARK_GLYCOLYSIS	-1.01671	0.4432882414151925	0.6421064962519805	174
TME_2_vs_TME_1	HALLMARK_HEDGEHOG_SIGNALING	-1.21025	0.20347394540942929	0.37680360261005424	34
TME_2_vs_TME_1	HALLMARK_HEME_METABOLISM	-1.04048	0.3875	0.6421064962519805	173
TME_2_vs_TME_1	HALLMARK_HYPOXIA	1.1971742227062305	0.0717557	0.16990798828941867	178
TME_2_vs_TME_1	HALLMARK_IL2_STAT5_SIGNALING	1.85094	3.943341795854917e-6	1.9716708979274586e-5	179
TME_2_vs_TME_1	HALLMARK_IL6_JAK_STAT3_SIGNALING	2.5840981688427562	1.0530125609262406e-9	6.581328505789004e-9	77
TME_2_vs_TME_1	HALLMARK_INFLAMMATORY_RESPONSE	2.453190606425276	8.257754279082938e-13	6.8814618992357816e-12	166
TME_2_vs_TME_1	HALLMARK_INTERFERON_ALPHA_RESPONSE	3.6485365692418776	7.120592828334918e-28	1.1867654713891531e-26	91
TME_2_vs_TME_1	HALLMARK_INTERFERON_GAMMA_RESPONSE	4.203491636498932	9.999999999999999e-51	4.999999999999999e-49	178
TME_2_vs_TME_1	HALLMARK_KRAS_SIGNALING_DN	-1.46057	0.00609166	0.0190364	148
TME_2_vs_TME_1	HALLMARK_KRAS_SIGNALING_UP	1.5765991660301608	3.341267993911973e-4	0.00149699	176
TME_2_vs_TME_1	HALLMARK_MITOTIC_SPINDLE	1.267008839775649	0.0444541	0.11698441789912356	188
TME_2_vs_TME_1	HALLMARK_MTORC1_SIGNALING	-0.772476	0.9198751300728408	0.9785905639072775	185
TME_2_vs_TME_1	HALLMARK_MYC_TARGETS_V1	2.3890739477729817	2.2112192819916047e-12	1.5794423442797177e-11	194
TME_2_vs_TME_1	HALLMARK_MYC_TARGETS_V2	-0.662274	0.9456264775413712	0.9850275807722617	52
TME_2_vs_TME_1	HALLMARK_MYOGENESIS	-1.2459	0.0804598	0.16990798828941867	170
TME_2_vs_TME_1	HALLMARK_NOTCH_SIGNALING	-0.932175	0.5595984943538268	0.6994981179422834	31
TME_2_vs_TME_1	HALLMARK_OXIDATIVE_PHOSPHORYLATION	0.8741184981570153	0.9761904761904762	0.9961127308066083	193
TME_2_vs_TME_1	HALLMARK_P53_PATHWAY	1.5411870451082221	9.147645551501804e-4	0.00304922	183
TME_2_vs_TME_1	HALLMARK_PANCREAS_BETA_CELLS	-1.38572	0.0815558	0.16990798828941867	31
TME_2_vs_TME_1	HALLMARK_PEROXISOME	-0.947638	0.5799338478500551	0.70028	98
TME_2_vs_TME_1	HALLMARK_PI3K_AKT_MTOR_SIGNALING	1.7141	3.643509166856525e-4	0.00149699	95
TME_2_vs_TME_1	HALLMARK_PROTEIN_SECRETION	1.01181	0.4326923076923077	0.6421064962519805	91
TME_2_vs_TME_1	HALLMARK_REACTIVE_OXYGEN_SPECIES_PATHWAY	1.3318154551645263	0.0654533	0.1636333198965333	47
TME_2_vs_TME_1	HALLMARK_SPERMATOGENESIS	-1.27871	0.0796943	0.16990798828941867	105
TME_2_vs_TME_1	HALLMARK_TGF_BETA_SIGNALING	1.0870967699570455	0.3141025641025641	0.5415561450044208	52
TME_2_vs_TME_1	HALLMARK_TNFA_SIGNALING_VIA_NFKB	2.4452478766294257	4.892384696636137e-13	4.8923846966361364e-12	179
TME_2_vs_TME_1	HALLMARK_UNFOLDED_PROTEIN_RESPONSE	1.6577317712762036	3.8921623548031516e-4	0.00149699	107
TME_2_vs_TME_1	HALLMARK_UV_RESPONSE_DN	0.989648	0.42105263157894735	0.6421064962519805	129
TME_2_vs_TME_1	HALLMARK_UV_RESPONSE_UP	0.9948458828819399	0.5076923076923077	0.686071	138
TME_2_vs_TME_1	HALLMARK_WNT_BETA_CATENIN_SIGNALING	0.9792219487964807	0.45454545454545453	0.6421064962519805	40
TME_2_vs_TME_1	HALLMARK_XENOBIOTIC_METABOLISM	-0.970965	0.5427974947807933	0.6958942240779402	168
TME_3_vs_TME_1	HALLMARK_ADIPOGENESIS	0.7565105991233185	0.9352881698685541	0.954376	185
TME_3_vs_TME_1	HALLMARK_ALLOGRAFT_REJECTION	2.276318835316092	7.506893049214505e-21	9.383616311518131e-20	176
TME_3_vs_TME_1	HALLMARK_ANDROGEN_RESPONSE	-1.08042	0.2368791155553794	0.408412	94
TME_3_vs_TME_1	HALLMARK_ANGIOGENESIS	-2.31674	9.163841841764742e-6	4.1653826553476104e-5	31
TME_3_vs_TME_1	HALLMARK_APICAL_JUNCTION	0.7087048045454228	0.965482	0.965482	177
TME_3_vs_TME_1	HALLMARK_APICAL_SURFACE	-0.98375	0.512397	0.7342498130492129	39
TME_3_vs_TME_1	HALLMARK_APOPTOSIS	0.8085928982468313	0.8504577822990844	0.940733	144
TME_3_vs_TME_1	HALLMARK_BILE_ACID_METABOLISM	0.7577138904761067	0.8825363825363826	0.940733	98
TME_3_vs_TME_1	HALLMARK_CHOLESTEROL_HOMEOSTASIS	0.7379778180111305	0.8842887473460722	0.940733	71
TME_3_vs_TME_1	HALLMARK_COAGULATION	-1.2775	0.024586950425512184	0.062049549660090526	119
TME_3_vs_TME_1	HALLMARK_COMPLEMENT	1.8432196053753482	3.82049305792703e-9	2.728923612805022e-8	174
TME_3_vs_TME_1	HALLMARK_DNA_REPAIR	0.8079032440200878	0.8450560652395515	0.940733	135
TME_3_vs_TME_1	HALLMARK_E2F_TARGETS	1.2722626860801716	0.0455005	0.0989141	183
TME_3_vs_TME_1	HALLMARK_EPITHELIAL_MESENCHYMAL_TRANSITION	-3.1371	4.220491582070304e-30	1.055122895517576e-28	189
TME_3_vs_TME_1	HALLMARK_ESTROGEN_RESPONSE_EARLY	-1.9355	9.384151475044112e-10	7.820126229203428e-9	185
TME_3_vs_TME_1	HALLMARK_ESTROGEN_RESPONSE_LATE	-1.22845	0.014682424207219491	0.0422911	179
TME_3_vs_TME_1	HALLMARK_FATTY_ACID_METABOLISM	0.8248600181218844	0.8214285714285714	0.940733	138
TME_3_vs_TME_1	HALLMARK_G2M_CHECKPOINT	1.2731213916657764	0.0436548	0.0989141	180
TME_3_vs_TME_1	HALLMARK_GLYCOLYSIS	-1.21101	0.0248198	0.062049549660090526	174
TME_3_vs_TME_1	HALLMARK_HEDGEHOG_SIGNALING	-1.40556	0.0534484	0.11135083498762245	34
TME_3_vs_TME_1	HALLMARK_HEME_METABOLISM	0.9418312859804864	0.6321138211382114	0.7901422764227641	173
TME_3_vs_TME_1	HALLMARK_HYPOXIA	-1.50379	1.237290720460327e-4	4.7588104633089506e-4	178
TME_3_vs_TME_1	HALLMARK_IL2_STAT5_SIGNALING	1.3616870791220013	0.00585071	0.019502376943790006	179
TME_3_vs_TME_1	HALLMARK_IL6_JAK_STAT3_SIGNALING	1.9933087685274518	8.692326873721021e-8	5.432704296075639e-7	77
TME_3_vs_TME_1	HALLMARK_INFLAMMATORY_RESPONSE	1.724271869694824	2.4692079165851345e-6	1.2346039582925672e-5	166
TME_3_vs_TME_1	HALLMARK_INTERFERON_ALPHA_RESPONSE	2.648834294185023	4.6737643809160414e-23	7.789607301526736e-22	91
TME_3_vs_TME_1	HALLMARK_INTERFERON_GAMMA_RESPONSE	2.6939348623507264	2.3820833671253367e-40	1.1910416835626684e-38	178
TME_3_vs_TME_1	HALLMARK_KRAS_SIGNALING_DN	0.9718251438013473	0.550254	0.7435862258197283	148
TME_3_vs_TME_1	HALLMARK_KRAS_SIGNALING_UP	1.207771435936628	0.10264227642276423	0.19738899312070046	176
TME_3_vs_TME_1	HALLMARK_MITOTIC_SPINDLE	-1.23025	0.015224807149340998	0.0422911	188
TME_3_vs_TME_1	HALLMARK_MTORC1_SIGNALING	0.9488854870746024	0.6238624873609707	0.7901422764227641	185
TME_3_vs_TME_1	HALLMARK_MYC_TARGETS_V1	-1.00998	0.2738211665688126	0.44164704285292355	194
TME_3_vs_TME_1	HALLMARK_MYC_TARGETS_V2	0.9725767500324437	0.5310796074154853	0.7376105658548407	52
TME_3_vs_TME_1	HALLMARK_MYOGENESIS	-1.72693	8.589793324488159e-7	4.772107402493421e-6	170
TME_3_vs_TME_1	HALLMARK_NOTCH_SIGNALING	-1.30761	0.07585	0.15170005334050013	31
TME_3_vs_TME_1	HALLMARK_OXIDATIVE_PHOSPHORYLATION	-1.16803	0.0401105	0.0955011	193
TME_3_vs_TME_1	HALLMARK_P53_PATHWAY	1.0085294487335315	0.4782608695652174	0.7246376811594203	183
TME_3_vs_TME_1	HALLMARK_PANCREAS_BETA_CELLS	0.6591531661989372	0.9243306169965075	0.954376	31
TME_3_vs_TME_1	HALLMARK_PEROXISOME	0.8784032387384683	0.7266112266112266	0.865013	98
TME_3_vs_TME_1	HALLMARK_PI3K_AKT_MTOR_SIGNALING	1.438105567114842	0.013933243686666654	0.0422911	95
TME_3_vs_TME_1	HALLMARK_PROTEIN_SECRETION	-1.02105	0.513975	0.7342498130492129	91
TME_3_vs_TME_1	HALLMARK_REACTIVE_OXYGEN_SPECIES_PATHWAY	1.17021	0.24694104560622915	0.41156840934371525	47
TME_3_vs_TME_1	HALLMARK_SPERMATOGENESIS	0.9526173495126392	0.5981404958677686	0.7870269682470641	105
TME_3_vs_TME_1	HALLMARK_TGF_BETA_SIGNALING	-2.11624	1.1789389688397375e-5	4.9122457034989066e-5	52
TME_3_vs_TME_1	HALLMARK_TNFA_SIGNALING_VIA_NFKB	1.470508583637247	6.369282873939882e-4	0.00227474	179
TME_3_vs_TME_1	HALLMARK_UNFOLDED_PROTEIN_RESPONSE	0.9029304255444112	0.6829015544041451	0.8328067736635916	107
TME_3_vs_TME_1	HALLMARK_UV_RESPONSE_DN	-2.28515	9.212070158185814e-11	9.212070158185814e-10	129
TME_3_vs_TME_1	HALLMARK_UV_RESPONSE_UP	1.0554143218968561	0.3826530612244898	0.5978954081632653	138
TME_3_vs_TME_1	HALLMARK_WNT_BETA_CATENIN_SIGNALING	-1.25917	0.11452239150092561	0.20450427053736717	40
TME_3_vs_TME_1	HALLMARK_XENOBIOTIC_METABOLISM	1.207332077426019	0.10998	0.20366598778004072	168

## Sheet: Fig3F_GSEA_EPI
contrast	pathway	NES	pval	padj	size
EPI_3_vs_EPI_1	HALLMARK_ADIPOGENESIS	-1.32987	0.013829959556129607	0.0329285	185
EPI_3_vs_EPI_1	HALLMARK_ALLOGRAFT_REJECTION	1.9591558743491864	7.286889867657575e-10	9.108612334571969e-9	176
EPI_3_vs_EPI_1	HALLMARK_ANDROGEN_RESPONSE	-1.25589	0.0761745	0.15869693898633766	94
EPI_3_vs_EPI_1	HALLMARK_ANGIOGENESIS	0.860218	0.6788665879574971	0.8278860828749964	31
EPI_3_vs_EPI_1	HALLMARK_APICAL_JUNCTION	0.9767167365156935	0.5458248472505092	0.7797497817864417	177
EPI_3_vs_EPI_1	HALLMARK_APICAL_SURFACE	1.1557416328426953	0.25955967555040554	0.41864463798452506	39
EPI_3_vs_EPI_1	HALLMARK_APOPTOSIS	0.7072832743822558	0.9446153846153846	0.9918781725888325	144
EPI_3_vs_EPI_1	HALLMARK_BILE_ACID_METABOLISM	1.2293107781897814	0.13943808532778357	0.26815016409189146	98
EPI_3_vs_EPI_1	HALLMARK_CHOLESTEROL_HOMEOSTASIS	0.8813743250097471	0.6764069264069265	0.8278860828749964	71
EPI_3_vs_EPI_1	HALLMARK_COAGULATION	1.5315260827680415	0.0031794	0.00794849	119
EPI_3_vs_EPI_1	HALLMARK_COMPLEMENT	1.655994319003661	4.41594365006847e-5	2.0072471136674865e-4	174
EPI_3_vs_EPI_1	HALLMARK_DNA_REPAIR	-1.7389	1.2379398384432945e-5	7.737123990270591e-5	135
EPI_3_vs_EPI_1	HALLMARK_E2F_TARGETS	0.6157468449342365	0.9918781725888325	0.9918781725888325	183
EPI_3_vs_EPI_1	HALLMARK_EPITHELIAL_MESENCHYMAL_TRANSITION	0.6721256918031453	0.978745	0.9918781725888325	189
EPI_3_vs_EPI_1	HALLMARK_ESTROGEN_RESPONSE_EARLY	-2.5915	3.7159067379169164e-15	9.289766844792291e-14	185
EPI_3_vs_EPI_1	HALLMARK_ESTROGEN_RESPONSE_LATE	-1.70717	3.0966427507290156e-5	1.720357083738342e-4	179
EPI_3_vs_EPI_1	HALLMARK_FATTY_ACID_METABOLISM	-1.62392	1.8767183514984952e-4	7.218147505763443e-4	138
EPI_3_vs_EPI_1	HALLMARK_G2M_CHECKPOINT	0.7555888380211496	0.9188640973630832	0.9918781725888325	180
EPI_3_vs_EPI_1	HALLMARK_GLYCOLYSIS	-1.55529	9.521579738159014e-4	0.00297549	174
EPI_3_vs_EPI_1	HALLMARK_HEDGEHOG_SIGNALING	0.9394604970894425	0.574246	0.7975638051044083	34
EPI_3_vs_EPI_1	HALLMARK_HEME_METABOLISM	0.6672228941086643	0.9776649746192894	0.9918781725888325	173
EPI_3_vs_EPI_1	HALLMARK_HYPOXIA	-1.32332	0.017165627317745964	0.0390128	178
EPI_3_vs_EPI_1	HALLMARK_IL2_STAT5_SIGNALING	1.1536022440849505	0.1884498480243161	0.3249135310764071	179
EPI_3_vs_EPI_1	HALLMARK_IL6_JAK_STAT3_SIGNALING	1.659523580680096	0.00117512	0.00345624	77
EPI_3_vs_EPI_1	HALLMARK_INFLAMMATORY_RESPONSE	1.8792177317942254	8.587670407420999e-8	8.587670407421e-7	166
EPI_3_vs_EPI_1	HALLMARK_INTERFERON_ALPHA_RESPONSE	1.6921379457539176	3.433125463549193e-4	0.00114438	91
EPI_3_vs_EPI_1	HALLMARK_INTERFERON_GAMMA_RESPONSE	1.6205729945735783	1.0281034690792795e-4	4.283764454496998e-4	178
EPI_3_vs_EPI_1	HALLMARK_KRAS_SIGNALING_DN	1.5399769148053923	0.0013618	0.00378279	148
EPI_3_vs_EPI_1	HALLMARK_KRAS_SIGNALING_UP	1.7089264124752004	8.975118392453887e-6	6.410798851752778e-5	176
EPI_3_vs_EPI_1	HALLMARK_MITOTIC_SPINDLE	-1.18262	0.089621	0.17924199297082966	188
EPI_3_vs_EPI_1	HALLMARK_MTORC1_SIGNALING	-1.57471	2.74628735020308e-4	9.808169107868143e-4	185
EPI_3_vs_EPI_1	HALLMARK_MYC_TARGETS_V1	-3.12152	1.7941851100324874e-25	8.970925550162437e-24	194
EPI_3_vs_EPI_1	HALLMARK_MYC_TARGETS_V2	-1.6428	0.00244513	0.00643457	52
EPI_3_vs_EPI_1	HALLMARK_MYOGENESIS	1.0651527271847108	0.3431472081218274	0.5199200123057991	170
EPI_3_vs_EPI_1	HALLMARK_NOTCH_SIGNALING	-1.03222	0.4064516129032258	0.5977229601518027	31
EPI_3_vs_EPI_1	HALLMARK_OXIDATIVE_PHOSPHORYLATION	-2.30111	4.0410894679544867e-13	6.7351491132574785e-12	193
EPI_3_vs_EPI_1	HALLMARK_P53_PATHWAY	0.7981295650204181	0.8781725888324873	0.975747	183
EPI_3_vs_EPI_1	HALLMARK_PANCREAS_BETA_CELLS	1.2611189890198948	0.1487603305785124	0.27548209366391185	31
EPI_3_vs_EPI_1	HALLMARK_PEROXISOME	0.7624026633897976	0.8751300728407908	0.975747	98
EPI_3_vs_EPI_1	HALLMARK_PI3K_AKT_MTOR_SIGNALING	0.924221	0.6202928870292888	0.8161748513543273	95
EPI_3_vs_EPI_1	HALLMARK_PROTEIN_SECRETION	-1.8426	4.0056720995175595e-5	2.0028360497587798e-4	91
EPI_3_vs_EPI_1	HALLMARK_REACTIVE_OXYGEN_SPECIES_PATHWAY	-0.890945	0.6578947368421053	0.8278860828749964	47
EPI_3_vs_EPI_1	HALLMARK_SPERMATOGENESIS	1.3535049248237454	0.0488058	0.10609959817598988	105
EPI_3_vs_EPI_1	HALLMARK_TGF_BETA_SIGNALING	-0.824871	0.8378378378378378	0.9742300439974859	52
EPI_3_vs_EPI_1	HALLMARK_TNFA_SIGNALING_VIA_NFKB	1.1031029510497237	0.2695035460992908	0.42109929078014185	179
EPI_3_vs_EPI_1	HALLMARK_UNFOLDED_PROTEIN_RESPONSE	-1.86729	5.3578034681191835e-6	4.4648362234326536e-5	107
EPI_3_vs_EPI_1	HALLMARK_UV_RESPONSE_DN	-1.04529	0.22894694854344663	0.38157824757241104	129
EPI_3_vs_EPI_1	HALLMARK_UV_RESPONSE_UP	-1.11096	0.18157904747553066	0.32424829906344765	138
EPI_3_vs_EPI_1	HALLMARK_WNT_BETA_CATENIN_SIGNALING	0.8582194661427254	0.7099415204678362	0.845168	40
EPI_3_vs_EPI_1	HALLMARK_XENOBIOTIC_METABOLISM	0.9490372035335751	0.6121827411167513	0.8161748513543273	168
EPI_3_vs_EPI_2	HALLMARK_ADIPOGENESIS	-1.23188	0.018398090810029893	0.057494033781343414	185
EPI_3_vs_EPI_2	HALLMARK_ALLOGRAFT_REJECTION	2.263487131175166	1.8526222736588853e-17	9.263111368294426e-16	176
EPI_3_vs_EPI_2	HALLMARK_ANDROGEN_RESPONSE	0.811919	0.8123044838373306	0.8641537062099262	94
EPI_3_vs_EPI_2	HALLMARK_ANGIOGENESIS	1.0906636531801737	0.3368544600938967	0.5103855455968132	31
EPI_3_vs_EPI_2	HALLMARK_APICAL_JUNCTION	1.2273801724180584	0.10050761421319797	0.21250631206867532	177
EPI_3_vs_EPI_2	HALLMARK_APICAL_SURFACE	1.2752494533700316	0.1353811149032992	0.23341571535051586	39
EPI_3_vs_EPI_2	HALLMARK_APOPTOSIS	1.0009422160689887	0.501532	0.5970621139160465	144
EPI_3_vs_EPI_2	HALLMARK_BILE_ACID_METABOLISM	1.061929591066724	0.370021	0.5441484770008633	98
EPI_3_vs_EPI_2	HALLMARK_CHOLESTEROL_HOMEOSTASIS	0.8292192265114635	0.7727759914255091	0.8586399904727879	71
EPI_3_vs_EPI_2	HALLMARK_COAGULATION	1.3992750898459723	0.025826446280991736	0.0725125	119
EPI_3_vs_EPI_2	HALLMARK_COMPLEMENT	1.7041557330937305	8.683618619080068e-6	4.3418093095400336e-5	174
EPI_3_vs_EPI_2	HALLMARK_DNA_REPAIR	-1.64845	9.963452086768834e-5	4.1514383694870146e-4	135
EPI_3_vs_EPI_2	HALLMARK_E2F_TARGETS	0.666425	0.9807302231237323	0.9807302231237323	183
EPI_3_vs_EPI_2	HALLMARK_EPITHELIAL_MESENCHYMAL_TRANSITION	1.042193896958009	0.39311043566362713	0.5497022446174988	189
EPI_3_vs_EPI_2	HALLMARK_ESTROGEN_RESPONSE_EARLY	-2.52959	2.049960753513535e-16	5.124901883783837e-15	185
EPI_3_vs_EPI_2	HALLMARK_ESTROGEN_RESPONSE_LATE	-1.70536	5.937486013505681e-6	3.298603340836489e-5	179
EPI_3_vs_EPI_2	HALLMARK_FATTY_ACID_METABOLISM	-1.48687	0.00300511	0.010732525525771641	138
EPI_3_vs_EPI_2	HALLMARK_G2M_CHECKPOINT	0.7356308126876847	0.9361702127659575	0.9552757273122016	180
EPI_3_vs_EPI_2	HALLMARK_GLYCOLYSIS	-1.13964	0.0515026	0.12875659031846762	174
EPI_3_vs_EPI_2	HALLMARK_HEDGEHOG_SIGNALING	1.017709870789206	0.4491428571428571	0.5681818181818181	34
EPI_3_vs_EPI_2	HALLMARK_HEME_METABOLISM	-1.11091	0.10596275016939528	0.21250631206867532	173
EPI_3_vs_EPI_2	HALLMARK_HYPOXIA	0.8561307491199671	0.8093306288032455	0.8641537062099262	178
EPI_3_vs_EPI_2	HALLMARK_IL2_STAT5_SIGNALING	1.5424273247060345	5.904380296360169e-4	0.00227092	179
EPI_3_vs_EPI_2	HALLMARK_IL6_JAK_STAT3_SIGNALING	1.8615985997010462	3.4257632603251494e-5	1.5571651183296135e-4	77
EPI_3_vs_EPI_2	HALLMARK_INFLAMMATORY_RESPONSE	1.9296312194078993	7.825865442739056e-9	6.521554535615881e-8	166
EPI_3_vs_EPI_2	HALLMARK_INTERFERON_ALPHA_RESPONSE	1.917543136159547	2.3849151089023493e-6	1.4905719430639682e-5	91
EPI_3_vs_EPI_2	HALLMARK_INTERFERON_GAMMA_RESPONSE	2.0060807044504307	5.5918529281759556e-11	5.591852928175956e-10	178
EPI_3_vs_EPI_2	HALLMARK_KRAS_SIGNALING_DN	1.2183620864392894	0.12870275791624106	0.22982635342185903	148
EPI_3_vs_EPI_2	HALLMARK_KRAS_SIGNALING_UP	1.864225430986988	2.939844847595923e-8	2.099889176854231e-7	176
EPI_3_vs_EPI_2	HALLMARK_MITOTIC_SPINDLE	0.9059352230865507	0.7108190091001011	0.8077488739773877	188
EPI_3_vs_EPI_2	HALLMARK_MTORC1_SIGNALING	-1.09732	0.12468634358218143	0.22982635342185903	185
EPI_3_vs_EPI_2	HALLMARK_MYC_TARGETS_V1	-2.40147	9.791964438121431e-14	1.2239955547651788e-12	194
EPI_3_vs_EPI_2	HALLMARK_MYC_TARGETS_V2	-0.989635	0.4659090909090909	0.5681818181818181	52
EPI_3_vs_EPI_2	HALLMARK_MYOGENESIS	1.1022246361560073	0.27217125382262997	0.43898589326230636	170
EPI_3_vs_EPI_2	HALLMARK_NOTCH_SIGNALING	1.031891532896922	0.4061032863849765	0.5497022446174988	31
EPI_3_vs_EPI_2	HALLMARK_OXIDATIVE_PHOSPHORYLATION	-2.39823	7.224902409221841e-14	1.2041504015369736e-12	193
EPI_3_vs_EPI_2	HALLMARK_P53_PATHWAY	1.0134998173481367	0.45841784989858014	0.5681818181818181	183
EPI_3_vs_EPI_2	HALLMARK_PANCREAS_BETA_CELLS	1.4251053028011609	0.0598592	0.14252179745137492	31
EPI_3_vs_EPI_2	HALLMARK_PEROXISOME	-1.1226	0.10932828134351236	0.21250631206867532	98
EPI_3_vs_EPI_2	HALLMARK_PI3K_AKT_MTOR_SIGNALING	1.133295839253423	0.2609603340292276	0.43493389004871263	95
EPI_3_vs_EPI_2	HALLMARK_PROTEIN_SECRETION	-1.31969	0.0261045	0.0725125	91
EPI_3_vs_EPI_2	HALLMARK_REACTIVE_OXYGEN_SPECIES_PATHWAY	-0.801505	0.851064	0.8865248226950355	47
EPI_3_vs_EPI_2	HALLMARK_SPERMATOGENESIS	0.8974808745834739	0.6778593913955928	0.7882085946460382	105
EPI_3_vs_EPI_2	HALLMARK_TGF_BETA_SIGNALING	1.2993549209502744	0.11050328227571116	0.21250631206867532	52
EPI_3_vs_EPI_2	HALLMARK_TNFA_SIGNALING_VIA_NFKB	1.3653318684043507	0.0181453	0.057494033781343414	179
EPI_3_vs_EPI_2	HALLMARK_UNFOLDED_PROTEIN_RESPONSE	-1.22075	0.0784983	0.17840527297998107	107
EPI_3_vs_EPI_2	HALLMARK_UV_RESPONSE_DN	1.0227161698023313	0.4463917525773196	0.5681818181818181	129
EPI_3_vs_EPI_2	HALLMARK_UV_RESPONSE_UP	-1.26571	0.040716935482418504	0.10714983021689081	138
EPI_3_vs_EPI_2	HALLMARK_WNT_BETA_CATENIN_SIGNALING	1.0489740928196818	0.4067796610169492	0.5497022446174988	40
EPI_3_vs_EPI_2	HALLMARK_XENOBIOTIC_METABOLISM	1.0927357605372763	0.29226069246435843	0.456657	168

## Sheet: Fig5E_ARD
decile	biomarker_z	time_years	S_HT	S_HT_and_CT	ARD	ARD_lo	ARD_hi	p_two_sided	FDR
D10	-0.476368	5	0.9363908214359679	0.9637152555988744	-0.0273244	-0.0888811	0.023353371182351416	0.2077922077922078	0.4675324675324676
D20	-0.428505	5	0.9444503694397065	0.9633464882372653	-0.0188961	-0.0668968	0.028199764072433027	0.34165834165834164	0.5814185814185814
D30	-0.392895	5	0.949795	0.9630697471976754	-0.0132751	-0.0562682	0.0341026	0.4875124875124875	0.6268017696589125
D40	-0.333674	5	0.9575936751049868	0.9626049599907758	-0.00501128	-0.036019	0.0440034	0.7792207792207793	0.8091908091908092
D50	-0.257283	5	0.9659237637003907	0.9619969482208295	0.00392682	-0.0224887	0.0544649	0.8091908091908092	0.8091908091908092
D60	-0.177498	5	0.9729070965985336	0.9613515679419444	0.011555528656589154	-0.0116983	0.0688026	0.3876123876123876	0.5814185814185814
D70	2.2962298555929614e-5	5	0.9837744753686958	0.9598768569939499	0.0238976	-0.000505293	0.0862787	0.0659341	0.19780219780219782
D80	0.14906027078169487	5	0.9894682652011254	0.958596	0.030871925130774414	0.00294704	0.10602958499147223	0.013986013986013986	0.0629371
D90	0.39522479399484917	5	0.9948525759869601	0.9563932625095196	0.0384593	0.00599529	0.1581580758542318	0.00799201	0.0629371
D10	-0.476368	10	0.8527709354215395	0.9143303295798935	-0.0615594	-0.195528	0.0480224	0.2057942057942058	0.463037
D20	-0.428505	10	0.8706665470471229	0.9134827236251438	-0.0428162	-0.151814	0.0581107	0.33966033966033965	0.5814185814185814
D30	-0.392895	10	0.8826537091171972	0.9128469419569687	-0.0301932	-0.128016	0.0699879	0.4855144855144855	0.6242329099471957
D40	-0.333674	10	0.9003197052504918	0.9117797301491503	-0.01146	-0.0869973	0.0879958	0.7772227772227772	0.8091908091908092
D50	-0.257283	10	0.9194162166596985	0.9103847629755003	0.00903145	-0.0576439	0.11166459636107792	0.8091908091908092	0.8091908091908092
D60	-0.177498	10	0.9356070212024571	0.9089054331695933	0.0267016	-0.0339688	0.13275877056723254	0.3876123876123876	0.5814185814185814
D70	2.2962298555929614e-5	10	0.9611338162486868	0.9055304274724822	0.0556034	-0.00142214	0.1771976508626732	0.0639361	0.1918081918081918
D80	0.14906027078169487	10	0.9746695464808383	0.9026058318079457	0.0720637	0.010224016116884596	0.20763661661832336	0.011988011988011988	0.053946053946053944
D90	0.39522479399484917	10	0.987572	0.8975871818050984	0.0899848	0.022281113363721558	0.2989479091054467	0.00599401	0.053946053946053944
D10	-0.476368	15	0.7527312951155269	0.852369	-0.0996377	-0.306316	0.078718	0.2057942057942058	0.463037
D20	-0.428505	15	0.7811350782860322	0.8509602678617983	-0.0698252	-0.243584	0.10107327462123757	0.33966033966033965	0.5814185814185814
D30	-0.392895	15	0.8004190335236211	0.8499042525854921	-0.0494852	-0.199647	0.11723732496123758	0.4855144855144855	0.6242329099471957
D40	-0.333674	15	0.8292144860960852	0.8481329392917659	-0.0189185	-0.145867	0.14490108352103961	0.7772227772227772	0.8091908091908092
D50	-0.257283	15	0.8608433919415864	0.8458200796740885	0.015023312267497979	-0.0947858	0.18576004335514218	0.8091908091908092	0.8091908091908092
D60	-0.177498	15	0.8880662734225137	0.8433703783990416	0.0446959	-0.0589995	0.22293596643693608	0.3876123876123876	0.5814185814185814
D70	2.2962298555929614e-5	15	0.9317407947234347	0.8377932137943093	0.0939476	-0.00232595	0.2920392454408922	0.0639361	0.1918081918081918
D80	0.14906027078169487	15	0.9552724047105301	0.8329734988454265	0.12229890586510361	0.017827528841556497	0.3547876593066016	0.011988011988011988	0.053946053946053944
D90	0.39522479399484917	15	0.9779426724866349	0.824731	0.15321139476407186	0.036635636638257925	0.48467126235010866	0.00599401	0.053946053946053944

## Sheet: Fig5F_RMST
decile	biomarker_z	tau_years	RMST_HT	RMST_HTCT	dRMST	dRMST_lo	dRMST_hi
D10	-0.476368	15	13.119347769211513	13.849713208037528	-0.730365	-2.09722	0.4774062103268478
D20	-0.428505	15	13.33068725168292	13.839591915882462	-0.508905	-1.70253	0.6309098625706943
D30	-0.392895	15	13.472698541559803	13.832001223367547	-0.359303	-1.41648	0.7538859325795189
D40	-0.333674	15	13.682645906314816	13.819261930784311	-0.136616	-1.03704	1.0263967561488458
D50	-0.257283	15	13.910482336119255	13.802614589038187	0.10786774708106783	-0.648957	1.2722405026566763
D60	-0.177498	15	14.104378471954078	13.784965873491371	0.31941259846270675	-0.374689	1.5106737983287373
D70	2.2962298555929614e-5	15	14.411442585703382	13.74472213116412	0.6667204545392611	7.477511572834075e-4	2.126977517967645
D80	0.14906027078169487	15	14.574945010995819	13.709872455553255	0.8650725554425645	0.0960854	2.551547323889362
D90	0.39522479399484917	15	14.731237764615038	13.650120360107124	1.0811174045079142	0.22578030669877516	3.4937222624657323

## Sheet: Fig5G_DCA
model	tau	lo	med	hi
Chemo all	0	-7.80131	-4.67667	-1.97115
Chemo all	0.01	-8.81141	-5.68677	-2.98125
Chemo all	0.02	-9.84213	-6.71749	-4.01197
Chemo all	0.03	-10.8941	-7.76945	-5.06393
Chemo all	0.04	-11.968	-8.84334	-6.13782
Chemo all	0.05	-13.0645	-9.93983	-7.23431
Chemo all	0.06	-14.1843	-11.0596	-8.35413
Chemo all	0.07	-15.3282	-12.2036	-9.49803
Chemo all	0.08	-16.497	-13.3723	-10.6668
Chemo all	0.09	-17.6914	-14.5668	-11.8613
Chemo all	0.1	-18.9124	-15.7878	-13.0823
Chemo all	0.11	-20.1609	-17.0362	-14.3307
Chemo all	0.12	-21.4377	-18.313	-15.6075
Chemo all	0.13	-22.7438	-19.6192	-16.9137
Chemo all	0.14	-24.0804	-20.9557	-18.2502
Chemo all	0.15	-25.4484	-22.3237	-19.6182
Chemo all	0.16	-26.8489	-23.7243	-21.0188
Chemo all	0.17	-28.2832	-25.1586	-22.4531
Chemo all	0.18	-29.7525	-26.6279	-23.9224
Chemo all	0.19	-31.2581	-28.1335	-25.4279
Chemo all	0.2	-32.8013	-29.6767	-26.9711
Chemo all	0.21	-34.3836	-31.2589	-28.5534
Chemo all	0.22	-36.0064	-32.8818	-30.1763
Chemo all	0.23	-37.6714	-34.5468	-31.8413
Chemo all	0.24	-39.3803	-36.2556	-33.5501
Chemo all	0.25	-41.1346	-38.01	-35.3045
Chemo all	0.26	-42.9364	-39.8118	-37.1063
Chemo all	0.27	-44.7876	-41.663	-38.9575
Chemo all	0.28	-46.6902	-43.5656	-40.86
Chemo all	0.29	-48.6464	-45.5217	-42.8162
Chemo all	0.3	-50.6585	-47.5338	-44.8283
Chemo none	0	0	0	0
Chemo none	0.01	0	0	0
Chemo none	0.02	0	0	0
Chemo none	0.03	0	0	0
Chemo none	0.04	0	0	0
Chemo none	0.05	0	0	0
Chemo none	0.06	0	0	0
Chemo none	0.07	0	0	0
Chemo none	0.08	0	0	0
Chemo none	0.09	0	0	0
Chemo none	0.1	0	0	0
Chemo none	0.11	0	0	0
Chemo none	0.12	0	0	0
Chemo none	0.13	0	0	0
Chemo none	0.14	0	0	0
Chemo none	0.15	0	0	0
Chemo none	0.16	0	0	0
Chemo none	0.17	0	0	0
Chemo none	0.18	0	0	0
Chemo none	0.19	0	0	0
Chemo none	0.2	0	0	0
Chemo none	0.21	0	0	0
Chemo none	0.22	0	0	0
Chemo none	0.23	0	0	0
Chemo none	0.24	0	0	0
Chemo none	0.25	0	0	0
Chemo none	0.26	0	0	0
Chemo none	0.27	0	0	0
Chemo none	0.28	0	0	0
Chemo none	0.29	0	0	0
Chemo none	0.3	0	0	0
Full: Clinical + CD8√óTx	0	3.16671	4.126887809202135	5.185034607717158
Full: Clinical + CD8√óTx	0.01	2.725118209448162	3.618434092525618	4.613156717278757
Full: Clinical + CD8√óTx	0.02	2.1906243229265394	3.0362697894877844	4.018460622357328
Full: Clinical + CD8√óTx	0.03	1.3110157042813921	2.1769378571137428	3.1376898318932445
Full: Clinical + CD8√óTx	0.04	0.6086513485985714	1.4565051792477097	2.431914976511096
Full: Clinical + CD8√óTx	0.05	-0.341378	0.5678624584555916	1.555668294904848
Full: Clinical + CD8√óTx	0.06	-1.25889	-0.275049	0.6974145777494167
Full: Clinical + CD8√óTx	0.07	-2.61282	-1.57225	-0.514196
Full: Clinical + CD8√óTx	0.08	-3.70173	-2.55393	-1.47914
Full: Clinical + CD8√óTx	0.09	-4.7014	-3.48894	-2.37008
Full: Clinical + CD8√óTx	0.1	-6.12552	-4.85629	-3.63918
Full: Clinical + CD8√óTx	0.11	-7.44866	-6.08688	-4.78151
Full: Clinical + CD8√óTx	0.12	-8.82025	-7.35315	-5.91509
Full: Clinical + CD8√óTx	0.13	-9.80127	-8.31863	-6.83984
Full: Clinical + CD8√óTx	0.14	-11.925	-10.3485	-8.77511
Full: Clinical + CD8√óTx	0.15	-13.5186	-11.8472	-10.2467
Full: Clinical + CD8√óTx	0.16	-15.8523	-14.1168	-12.401
Full: Clinical + CD8√óTx	0.17	-18.7382	-16.8378	-15.0732
Full: Clinical + CD8√óTx	0.18	-20.7194	-18.6602	-16.8096
Full: Clinical + CD8√óTx	0.19	-22.09	-19.9899	-18.0614
Full: Clinical + CD8√óTx	0.2	-23.4948	-21.337	-19.3424
Full: Clinical + CD8√óTx	0.21	-24.9353	-22.7222	-20.6864
Full: Clinical + CD8√óTx	0.22	-26.4054	-24.1445	-22.0593
Full: Clinical + CD8√óTx	0.23	-28.2136	-25.9841	-23.7735
Full: Clinical + CD8√óTx	0.24	-29.7806	-27.5077	-25.2471
Full: Clinical + CD8√óTx	0.25	-31.6806	-29.4289	-27.1372
Full: Clinical + CD8√óTx	0.26	-33.8388	-31.4656	-28.9567
Full: Clinical + CD8√óTx	0.27	-35.5966	-33.1111	-30.5404
Full: Clinical + CD8√óTx	0.28	-37.3814	-34.8288	-32.1846
Full: Clinical + CD8√óTx	0.29	-39.2159	-36.5758	-33.8655
Full: Clinical + CD8√óTx	0.3	-42.0117	-39.3504	-36.7029
Guideline: Menopausal status	0	-1.5838	0.6254025435154381	2.8111767989657657
Guideline: Menopausal status	0.01	-2.02281	0.20217698814839558	2.4307657660401505
Guideline: Menopausal status	0.02	-2.47071	-0.23326	1.9675204160460817
Guideline: Menopausal status	0.03	-2.92741	-0.696937	1.5324782952280525
Guideline: Menopausal status	0.04	-3.64648	-1.40191	0.937767
Guideline: Menopausal status	0.05	-4.19268	-1.90893	0.48435244257580395
Guideline: Menopausal status	0.06	-5.21531	-2.91433	-0.386016
Guideline: Menopausal status	0.07	-6.12101	-3.7397	-1.19751
Guideline: Menopausal status	0.08	-7.34551	-4.90183	-2.32475
Guideline: Menopausal status	0.09	-11.5094	-8.97262	-6.32327
Guideline: Menopausal status	0.1	-13.2353	-10.7287	-8.08493
Guideline: Menopausal status	0.11	-14.7329	-12.1995	-9.45539
Guideline: Menopausal status	0.12	-15.7797	-13.2162	-10.4243
Guideline: Menopausal status	0.13	-17.0239	-14.4636	-11.5982
Guideline: Menopausal status	0.14	-18.2585	-15.7471	-13.0505
Guideline: Menopausal status	0.15	-20.2855	-17.7617	-15.0256
Guideline: Menopausal status	0.16	-24.331	-21.9858	-19.7399
Guideline: Menopausal status	0.17	-26.3057	-23.8483	-21.5291
Guideline: Menopausal status	0.18	-27.686	-25.23	-22.8752
Guideline: Menopausal status	0.19	-29.123	-26.6577	-24.2591
Guideline: Menopausal status	0.2	-30.612	-28.1203	-25.6844
Guideline: Menopausal status	0.21	-34.103	-31.9063	-29.7877
Guideline: Menopausal status	0.22	-36.278	-33.8515	-31.6701
Guideline: Menopausal status	0.23	-37.943	-35.5165	-33.3351
Guideline: Menopausal status	0.24	-39.6518	-37.2254	-35.0439
Guideline: Menopausal status	0.25	-41.4062	-38.9797	-36.7983
Guideline: Menopausal status	0.26	-43.208	-40.7815	-38.6001
Guideline: Menopausal status	0.27	-45.0591	-42.6327	-40.4512
Guideline: Menopausal status	0.28	-46.9617	-44.5353	-42.3538
Guideline: Menopausal status	0.29	-48.9179	-46.4915	-44.31
Guideline: Menopausal status	0.3	-50.93	-48.5036	-46.3221

## Sheet: Fig6A_Reg
gene_module	term	estimate	std.error	statistic	p.value	conf.low	conf.high	p.adj	fdr_sig	term_pretty
checkpoints	sTIL_CD4_density	0.3046313459946074	0.26442957506057335	1.1520320521062175	0.2519748388457664	-0.219802	0.829065	0.6807063531309053	FALSE	CD4_density
checkpoints	sTIL_CD4FOXP3_density	0.20153247561463122	0.1902765521285638	1.059155599363931	0.2920064406063721	-0.175836	0.5789011390423293	0.6807063531309053	FALSE	CD4FOXP3_density
checkpoints	sTIL_CD8_density	0.25184317221186786	0.2406674136930579	1.0464365256073398	0.2978090294947711	-0.225464	0.72915	0.6807063531309053	FALSE	CD8_density
checkpoints	sTIL_CD68_density	-0.580847	0.2253274047719097	-2.57779	0.011358003534729906	-1.02773	-0.133963	0.1915462840643687	FALSE	CD68_density
checkpoints	sTIL_CD20_density	0.1799728208057731	0.14491502666161218	1.2419196611406185	0.21708667163839795	-0.107432	0.46737759722263805	0.6807063531309053	FALSE	CD20_density
checkpoints	sTIL_B_cell_dist_CD4	-0.460081	0.5967641702527102	-0.770959	0.44249630904327086	-1.64362	0.7234604002673253	0.8329342287873334	FALSE	B_cell_dist_CD4
checkpoints	sTIL_B_cell_dist_CD4FOXP3	0.7185675659991452	1.467423474989392	0.48967975383134693	0.625402	-2.19172	3.6288559291444753	0.9529932845911862	FALSE	B_cell_dist_CD4FOXP3
checkpoints	sTIL_B_cell_dist_CD8	0.5755753420100154	0.35996706566989095	1.5989666747397628	0.11289119099162222	-0.138334	1.2894851166524224	0.5160740159617015	FALSE	B_cell_dist_CD8
checkpoints	sTIL_B_cell_dist_CD68	-0.305977	1.7447988104063055	-0.175365	0.8611370440509689	-3.76637	3.1544200977369554	0.9774674049145228	FALSE	B_cell_dist_CD68
checkpoints	sTIL_Cytotoxic_T_cell_dist_CD20	-0.967571	0.9011006412209416	-1.07377	0.2854369172097003	-2.75469	0.8195497843981001	0.6807063531309053	FALSE	Cytotoxic_T_cell_dist_CD20
checkpoints	sTIL_Cytotoxic_T_cell_dist_CD4	-0.041793	1.476113156344492	-0.0283129	0.9774674049145228	-2.96932	2.8857293029183317	0.9774674049145228	FALSE	Cytotoxic_T_cell_dist_CD4
checkpoints	sTIL_Cytotoxic_T_cell_dist_CD4FOXP3	-2.35919	2.735951077782095	-0.862293	0.39052960789435764	-7.7853	3.06692	0.7810592157887153	FALSE	Cytotoxic_T_cell_dist_CD4FOXP3
checkpoints	sTIL_Cytotoxic_T_cell_dist_CD68	-3.48225	3.2871342841789297	-1.05936	0.29191527658384897	-10.0015	3.037007527141751	0.6807063531309053	FALSE	Cytotoxic_T_cell_dist_CD68
checkpoints	sTIL_Macrophage_dist_CD4	0.9461194669307659	1.8843705303710427	0.5020878068733488	0.6166774205633109	-2.79109	4.683323975283397	0.9529932845911862	FALSE	Macrophage_dist_CD4
checkpoints	sTIL_Macrophage_dist_CD4FOXP3	-0.561124	2.7243044073372102	-0.20597	0.837221	-5.96414	4.841891434834707	0.9774674049145228	FALSE	Macrophage_dist_CD4FOXP3
checkpoints	sTIL_Macrophage_dist_CD8	2.7100091370924453	1.554512042067659	1.743318201310205	0.084262	-0.372999	5.793017132743801	0.4841045337119928	FALSE	Macrophage_dist_CD8
checkpoints	sTIL_Macrophage_dist_CD20	-2.12214	1.2429413253875508	-1.70735	0.0907696	-4.58722	0.34294399843963763	0.4841045337119928	FALSE	Macrophage_dist_CD20
checkpoints	sTIL_T_helper_dist_CD4FOXP3	0.8219782840200671	3.0346796102440368	0.27086163601763774	0.7870395075996515	-5.19659	6.840549545892154	0.9774674049145228	FALSE	T_helper_dist_CD4FOXP3
checkpoints	sTIL_T_helper_dist_CD8	-4.01809	1.5705768976681331	-2.55836	0.011971642754023043	-7.13296	-0.903225	0.1915462840643687	FALSE	T_helper_dist_CD8
checkpoints	sTIL_T_helper_dist_CD68	-1.38449	3.8300810827808176	-0.361479	0.7184822152405628	-8.98055	6.2115704801140685	0.9774674049145228	FALSE	T_helper_dist_CD68
checkpoints	sTIL_T_helper_dist_CD20	2.8808334679802323	1.1985104616542268	2.4036781990238145	0.018018588849457073	0.5038706422455212	5.257796293714943	0.19219828106087544	FALSE	T_helper_dist_CD20
checkpoints	sTIL_T_reg_dist_CD4	-0.681863	0.7564406756186998	-0.90141	0.36947336478071624	-2.18208	0.8183585287606191	0.7810592157887153	FALSE	T_reg_dist_CD4
checkpoints	sTIL_T_reg_dist_CD8	0.9260817012393878	0.43747879668270095	2.11686	0.0366803	0.0584457	1.7937177127988257	0.29344226335392903	FALSE	T_reg_dist_CD8
checkpoints	sTIL_T_reg_dist_CD68	0.3795276332078916	0.28640320919236045	1.3251514683726358	0.18805303041566773	-0.188486	0.9475408489471517	0.6807063531309053	FALSE	T_reg_dist_CD68
checkpoints	sTIL_T_reg_dist_CD20	0.3175249638049861	0.6337062594188215	0.5010601664187309	0.6173979220517132	-0.939282	1.5743318664288415	0.9529932845911862	FALSE	T_reg_dist_CD20
checkpoints	tme_type1	0.10357383777029011	0.682407	0.15177715820381563	0.8796595886876861	-1.24982	1.4569677292974748	0.9774674049145228	FALSE	tme_type1
checkpoints	tme_type2	0.023715544334975393	0.7105477923673211	0.0333764	0.9734390038652172	-1.38549	1.4329195040850182	0.9774674049145228	FALSE	tme_type2
checkpoints	tme_type3	0.0783762	0.6941488745753369	0.11290982437959841	0.910322	-1.2983	1.4550568016017102	0.9774674049145228	FALSE	tme_type3
checkpoints	epi_type2	0.14404107213319808	0.424976	0.33893920608079436	0.7353455515036713	-0.698799	0.9868809933089212	0.9774674049145228	FALSE	epi_type2
checkpoints	epi_type3	0.14624533248157046	0.4313793021106371	0.3390179634628425	0.7352863956937041	-0.709294	1.0017844351549936	0.9774674049145228	FALSE	epi_type3
checkpoints	oncotypeDX_catIntermediate	-0.0092556	0.21489373431508912	-0.0430706	0.9657286357183648	-0.435447	0.41693543469859795	0.9774674049145228	FALSE	Intermediate RS
checkpoints	oncotypeDX_catLow	-0.136022	0.20737327789801974	-0.655926	0.5133341825075755	-0.547298	0.27525442461786254	0.9125941022356896	FALSE	Low RS
cytotoxicity	sTIL_CD4_density	0.14987181457366022	0.2470375829429756	0.6066761696266093	0.5454007498460977	-0.340069	0.6398125952359626	0.6681743641139228	FALSE	CD4_density
cytotoxicity	sTIL_CD4FOXP3_density	-0.1578	0.1777617330353304	-0.887704	0.3767679769028076	-0.510348	0.19474858845326784	0.6028287630444922	FALSE	CD4FOXP3_density
cytotoxicity	sTIL_CD8_density	0.5226895176167631	0.2248383001721763	2.324735230681333	0.022048118287222973	0.0767758	0.968603	0.11758996419852252	FALSE	CD8_density
cytotoxicity	sTIL_CD68_density	-0.74633	0.21050723026316157	-3.54539	5.913226514746679e-4	-1.16382	-0.328838	0.00630744	TRUE	CD68_density
cytotoxicity	sTIL_CD20_density	0.17500904446923396	0.13538371383155948	1.292689050375551	0.1990109067044383	-0.0934926	0.4435107098976361	0.3980218134088766	FALSE	CD20_density
cytotoxicity	sTIL_B_cell_dist_CD4	0.0912037	0.5575139549818866	0.1635899604117069	0.8703745123071052	-1.01449	1.1969011229508797	0.9411098859883914	FALSE	B_cell_dist_CD4
cytotoxicity	sTIL_B_cell_dist_CD4FOXP3	-0.236945	1.3709084860576617	-0.172838	0.8631182524199659	-2.95582	2.48193	0.9411098859883914	FALSE	B_cell_dist_CD4FOXP3
cytotoxicity	sTIL_B_cell_dist_CD8	0.4468725045036965	0.3362914069721397	1.3288252249059636	0.186842	-0.220082	1.1138271941469595	0.3980218134088766	FALSE	B_cell_dist_CD8
cytotoxicity	sTIL_B_cell_dist_CD68	0.9439901237514668	1.6300403642286074	0.5791207042889372	0.5637721197211224	-2.28881	4.176790732659529	0.6681743641139228	FALSE	B_cell_dist_CD68
cytotoxicity	sTIL_Cytotoxic_T_cell_dist_CD20	-1.01238	0.841834	-1.20259	0.23189299686774276	-2.68196	0.657199	0.43650446469222165	FALSE	Cytotoxic_T_cell_dist_CD20
cytotoxicity	sTIL_Cytotoxic_T_cell_dist_CD4	0.8422458132910184	1.3790266319875062	0.6107538416985765	0.5427079612537982	-1.89273	3.57722	0.6681743641139228	FALSE	Cytotoxic_T_cell_dist_CD4
cytotoxicity	sTIL_Cytotoxic_T_cell_dist_CD4FOXP3	-4.00194	2.5560028266531534	-1.5657	0.1204853175395908	-9.07117	1.0672862900355762	0.3212941801055754	FALSE	Cytotoxic_T_cell_dist_CD4FOXP3
cytotoxicity	sTIL_Cytotoxic_T_cell_dist_CD68	-2.29063	3.070933756886061	-0.745905	0.4574234628888242	-8.3811	3.7998464525279867	0.6653432187473807	FALSE	Cytotoxic_T_cell_dist_CD68
cytotoxicity	sTIL_Macrophage_dist_CD4	-1.80674	1.7604322099190308	-1.0263	0.3071524387179552	-5.29814	1.6846630859107898	0.5460487799430315	FALSE	Macrophage_dist_CD4
cytotoxicity	sTIL_Macrophage_dist_CD4FOXP3	0.10300393162709046	2.5451221779383544	0.040471114715022266	0.9677958798308409	-4.94465	5.150653491199958	0.9677958798308409	FALSE	Macrophage_dist_CD4FOXP3
cytotoxicity	sTIL_Macrophage_dist_CD8	5.3416998165164165	1.4522690869210635	3.6781749777799675	3.7548420454773046e-4	2.4614666078629845	8.221933025169848	0.00600775	TRUE	Macrophage_dist_CD8
cytotoxicity	sTIL_Macrophage_dist_CD20	-3.06424	1.1611909170649384	-2.63888	0.00960924	-5.36719	-0.761296	0.061499155955203756	TRUE	Macrophage_dist_CD20
cytotoxicity	sTIL_T_helper_dist_CD4FOXP3	2.6846915126738393	2.83508	0.9469532540336365	0.3458789421860218	-2.93803	8.307410896322011	0.5825329552606682	FALSE	T_helper_dist_CD4FOXP3
cytotoxicity	sTIL_T_helper_dist_CD8	-5.86754	1.467277329085201	-3.99893	1.1990852179321593e-4	-8.77754	-2.95754	0.00383707	TRUE	T_helper_dist_CD8
cytotoxicity	sTIL_T_helper_dist_CD68	-4.88435	3.5781700021604856	-1.36504	0.17521467012398156	-11.9808	2.2121100583189293	0.3980218134088766	FALSE	T_helper_dist_CD68
cytotoxicity	sTIL_T_helper_dist_CD20	3.242103349694628	1.1196823483572407	2.8955563642235944	0.00462206	1.0214774946619696	5.462729204727287	0.0369764	TRUE	T_helper_dist_CD20
cytotoxicity	sTIL_T_reg_dist_CD4	-0.433267	0.7066882594421919	-0.613095	0.5411648707400953	-1.83482	0.9682823474916046	0.6681743641139228	FALSE	T_reg_dist_CD4
cytotoxicity	sTIL_T_reg_dist_CD8	0.7155716935175357	0.4087050569004593	1.7508266204100682	0.0829531	-0.0949984	1.5261417786558118	0.2890413660843848	FALSE	T_reg_dist_CD8
cytotoxicity	sTIL_T_reg_dist_CD68	0.4574675997471839	0.26756597301865637	1.709737582047798	0.0903254	-0.0731864	0.9881216003965072	0.2890413660843848	FALSE	T_reg_dist_CD68
cytotoxicity	sTIL_T_reg_dist_CD20	0.8846448809049616	0.5920262988237943	1.494266188280024	0.13816338248025678	-0.2895	2.0587894121251287	0.3400944799514013	FALSE	T_reg_dist_CD20
cytotoxicity	tme_type1	-0.0708717	0.637524	-0.111167	0.9117002020512542	-1.33525	1.193507132796014	0.9411098859883914	FALSE	tme_type1
cytotoxicity	tme_type2	-0.536655	0.6638138307777444	-0.808442	0.4206997339879117	-1.85317	0.7798634194838419	0.6410662613149131	FALSE	tme_type2
cytotoxicity	tme_type3	0.0856682	0.6484934982722584	0.13210347641775796	0.8951601620936579	-1.20047	1.3718021487981562	0.9411098859883914	FALSE	tme_type3
cytotoxicity	epi_type2	-0.646498	0.3970247123825199	-1.62836	0.10650407369695988	-1.4339	0.14090655628009197	0.3098300325729742	FALSE	epi_type2
cytotoxicity	epi_type3	-0.265581	0.4030067366731878	-0.658999	0.5113668098875286	-1.06485	0.5336876601587182	0.6681743641139228	FALSE	epi_type3
cytotoxicity	oncotypeDX_catIntermediate	-0.4176	0.2007598004218284	-2.0801	0.0399988	-0.815759	-0.0194401	0.15999518160671045	FALSE	Intermediate RS
cytotoxicity	oncotypeDX_catLow	-0.432089	0.19373397747643645	-2.23032	0.027895339167426227	-0.816315	-0.0478637	0.12752155047966274	FALSE	Low RS
exhaustion	sTIL_CD4_density	0.36830621051388984	0.26095341376854364	1.4113868264646052	0.16114419863977256	-0.149233	0.8858457594972746	0.468783	FALSE	CD4_density
exhaustion	sTIL_CD4FOXP3_density	-0.0218731	0.18777519809076876	-0.116485	0.9074947445559314	-0.394281	0.35053476462488936	0.9665695298471955	FALSE	CD4FOXP3_density
exhaustion	sTIL_CD8_density	0.5541461479772802	0.23750362708733852	2.3332113061730255	0.021580301876314788	0.0831137	1.0251785758332446	0.13811393200841465	FALSE	CD8_density
exhaustion	sTIL_CD68_density	-0.646616	0.22236527618881835	-2.9079	0.00445695	-1.08762	-0.205607	0.0475408	TRUE	CD68_density
exhaustion	sTIL_CD20_density	0.15470250853611894	0.1430099901081209	1.081760151295431	0.2818852830098186	-0.128924	0.43832909426196187	0.5739481468474367	FALSE	CD20_density
exhaustion	sTIL_B_cell_dist_CD4	-0.297366	0.588919	-0.504935	0.6146833685632098	-1.46535	0.8706165677015816	0.8552116432183788	FALSE	B_cell_dist_CD4
exhaustion	sTIL_B_cell_dist_CD4FOXP3	-0.026592	1.4481328919235403	-0.0183629	0.9853848344193193	-2.89862	2.845438051572245	0.9853848344193193	FALSE	B_cell_dist_CD4FOXP3
exhaustion	sTIL_B_cell_dist_CD8	0.6275067999301399	0.3552349793296979	1.7664555475764205	0.080282	-0.077018	1.3320315974040697	0.32112786687725237	FALSE	B_cell_dist_CD8
exhaustion	sTIL_B_cell_dist_CD68	1.198054649768459	1.721861882546687	0.6957902151806155	0.48812720281879796	-2.21685	4.612961583675428	0.7810035245100768	FALSE	B_cell_dist_CD68
exhaustion	sTIL_Cytotoxic_T_cell_dist_CD20	-0.0711721	0.8892548740879804	-0.0800356	0.9363642320394706	-1.8348	1.6924552484253197	0.9665695298471955	FALSE	Cytotoxic_T_cell_dist_CD20
exhaustion	sTIL_Cytotoxic_T_cell_dist_CD4	0.5405903457896113	1.4567083397101759	0.3711040371315278	0.7113222515160267	-2.34845	3.4296277653292755	0.8955085374202576	FALSE	Cytotoxic_T_cell_dist_CD4
exhaustion	sTIL_Cytotoxic_T_cell_dist_CD4FOXP3	-3.91228	2.6999845742951285	-1.449	0.15037505739630894	-9.26706	1.4425025588924245	0.468783	FALSE	Cytotoxic_T_cell_dist_CD4FOXP3
exhaustion	sTIL_Cytotoxic_T_cell_dist_CD68	-5.19606	3.24392	-1.60178	0.11226612950775566	-11.6296	1.2374941768545105	0.3991684604720201	FALSE	Cytotoxic_T_cell_dist_CD68
exhaustion	sTIL_Macrophage_dist_CD4	0.31130118218271063	1.8595988084635486	0.16740233472181895	0.867382	-3.37677	3.9993768226719095	0.9571108613301108	FALSE	Macrophage_dist_CD4
exhaustion	sTIL_Macrophage_dist_CD4FOXP3	-2.07038	2.6884910096629056	-0.770089	0.4430096422288482	-7.40237	3.261609930089356	0.746122	FALSE	Macrophage_dist_CD4FOXP3
exhaustion	sTIL_Macrophage_dist_CD8	4.889634783000425	1.5340766025469783	3.1873472125722544	0.00190147	1.8471556618331224	7.932113904167728	0.030423471618099402	TRUE	Macrophage_dist_CD8
exhaustion	sTIL_Macrophage_dist_CD20	-2.60445	1.2266017592759062	-2.12331	0.036123759359801035	-5.03713	-0.171775	0.19266004991893884	FALSE	Macrophage_dist_CD20
exhaustion	sTIL_T_helper_dist_CD4FOXP3	3.9573721388122656	2.994786055249571	1.321420651026264	0.18928892677742712	-1.98208	9.89682	0.5047704714064722	FALSE	T_helper_dist_CD4FOXP3
exhaustion	sTIL_T_helper_dist_CD8	-5.37028	1.5499302713723435	-3.46485	7.746183097851201e-4	-8.4442	-2.29635	0.024787785913123844	TRUE	T_helper_dist_CD8
exhaustion	sTIL_T_helper_dist_CD68	-1.04008	3.779731269972443	-0.275173	0.7837347388364801	-8.53628	6.456126345742325	0.8956968443845487	FALSE	T_helper_dist_CD68
exhaustion	sTIL_T_helper_dist_CD20	2.287702261257368	1.182754978652975	1.934214864910401	0.055830655571194474	-0.0580133	4.633417802472108	0.2552258540397461	FALSE	T_helper_dist_CD20
exhaustion	sTIL_T_reg_dist_CD4	-0.466823	0.7464965920353857	-0.625352	0.5331230024660935	-1.94732	1.0136766139089766	0.8123779085197614	FALSE	T_reg_dist_CD4
exhaustion	sTIL_T_reg_dist_CD8	1.0600281352586467	0.4317277498916459	2.45532	0.015750550326905526	0.2037979685948228	1.9162583019224706	0.1260044026152442	FALSE	T_reg_dist_CD8
exhaustion	sTIL_T_reg_dist_CD68	0.24051054778741907	0.28263818499081445	0.8509485291070472	0.3967718961078477	-0.320036	0.8010567260235487	0.7053722597472848	FALSE	T_reg_dist_CD68
exhaustion	sTIL_T_reg_dist_CD20	0.19518808824056383	0.625376	0.3121133592621807	0.7555853284483424	-1.0451	1.4354731494423467	0.8955085374202576	FALSE	T_reg_dist_CD20
exhaustion	tme_type1	0.6791492024876178	0.6734364315468505	1.0084830143917896	0.3155859201218006	-0.656453	2.0147515309586708	0.594044	FALSE	tme_type1
exhaustion	tme_type2	0.40202530266337194	0.701207	0.573333	0.5676687422847806	-0.988653	1.7927040265114322	0.8256999887778627	FALSE	tme_type2
exhaustion	tme_type3	0.801586	0.6850236719645774	1.170158290257387	0.24463771153759256	-0.556997	2.1601690157003075	0.5739481468474367	FALSE	tme_type3
exhaustion	epi_type2	0.16857433894827767	0.41938944193203254	0.40195179490378613	0.6885523579840911	-0.663186	1.0003343818286274	0.8955085374202576	FALSE	epi_type2
exhaustion	epi_type3	0.1356963208231633	0.42570843858549506	0.3187541249453325	0.7505584503786834	-0.708596	0.9799886031972688	0.8955085374202576	FALSE	epi_type3
exhaustion	oncotypeDX_catIntermediate	-0.226983	0.21206876558398288	-1.07033	0.28697407342371833	-0.647571	0.19360553758083276	0.5739481468474367	FALSE	Intermediate RS
exhaustion	oncotypeDX_catLow	-0.226499	0.20464717223655848	-1.10678	0.2709685373278433	-0.632368	0.17937062170866078	0.5739481468474367	FALSE	Low RS

[truncated: 4 more sheets: Fig6A_R2, Fig6B_Boxplot, Fig6C_LogLog, Sup_Fig4D_VarImportance]
